# Supplementary material for: Dihydrojasmone from antifungal bacterial endophytes as a biocontrol agent against leaf spot pathogens threatening the endangered Tertiary relict plant Parrotia subaequalis
Source: Front Plant Sci. 2025 Dec 4;16:1694888. doi: 10.3389/fpls.2025.1694888 (PMC12711764; doi:10.3389/fpls.2025.1694888)
Supplement: Supplementary file 1 [file Table1.xlsx]

## Sheet: Table S1
Supplementary Table S1 Geographic information of sampling sites and leaf spot disease incidence of Parrotia subaequalis across six native habitats.
Native habitats	Longitude	Latitude	Evelation (m)	Collection time	Incidence
Xinyang, Henan	115.273	31.4562	183	2023.06.06	++++
Anqing, Anhui	116.301	31.0663	398	2023.06.07	++
Ningbo, Zhejiang	121.93	29.8187	491	2023.06.16	++
Huzhou, Zhejiang	119.413	30.399	655	2023.06.17	+
Yixing, Jiangsu	119.745	31.2485	226	2023.06.19	++
Xuancheng, Anhui	118.895	30.2128	699	2023.06.09	+++
Plus indicate the incidence of leaf spot in leaves (+: 0-25%, ++: 25%-50%, +++: 50%-75%, ++++: 75%-100%).

## Sheet: Table S2
Supplementary Table S2 Molecular and morphological characteristics of fungal pathogens isolated from Parrotia subaequalis leaves.
Fungal Isolation	Genbank Accession Number	Fungal Species	Molecular Identification	Sequence Similarity	Genbank Accession Number of the Most Similar Strain	Colonial Characteristics	Microscopic Characteristics	Colonial and Microscopic Morphology	Morphological Identification	References
S1	PV233884.1	Alternaria alternata	Alternaria alternata	1	MF989181.1	Circular colonies with velutinous texture, showing raised centers and concentric rings; reverse side exhibits iron-black pigmentation. Primary hyphae appear white initially, transitioning to leaden gray at maturity.	Slender branched hyphae with pale to brown pigmentation, septate.		Alternaria alternata	Aloi et al., Journal of Fungi, 2021,7(7): 172.
S2	PV233885.1	Schizophyllum commune	Schizophyllum commune	0.999	OQ947072.1	Subcircular white floccose colonies with undulate margins.	Delicate thin hyphae bearing lateral protuberances, septate.		Schizophyllum commune	Matsumae et al., Genes Cells, 2025, 30: e13181.
S3	PV233886.1	Cryphonectria parasitica	Cryphonectria parasitica	0.996	MW077348.1	Irregular colonies with raised centers and concentric rings. Submerged hyphae exhibit iron-black pigmentation, while aerial hyphae form pale yellow floccose tufts.	Septate hyphae with dichotomous branching, bearing lateral protuberances.		Cryphonectria parasitica	Double et al., Phytopathology, 2018, 108: 702–710.
S4	PV233887.1	Apiospora marii	Apiospora marii	0.997	ON312915.1	Circular white floccose colonies, showing centrifugal diminution of aerial hyphae; reverse white with a faint yellowish central zone.	Hyphae smooth, hyaline, branched, septate.		Apiospora marii	Kwon et al., Mycobiology, 2022, 50: 302–316.
S5	PV233888.1	Diaporthe liquidambaris	Diaporthe liquidambaris	0.999	MN314363.1	Circular colonies with radiant growth pattern, initially white turning to pale yellow; reverse concolorous.	Hyphae smooth, hyaline, branched, septate.		Diaporthe liquidambaris	Gao et al., IMA Fungus, 2017, 8: 153–187.
S6	PV233889.1	Botryosphaeria dothidea	Botryosphaeria dothidea	1	OR134393.1	Circular colonies progressing from white through grayish-white to black at maturity. Luxuriant floccose aerial hyphae present.	Septate hyphae with dichotomous branching.		Botryosphaeria dothidea	Zimowska et al., Diversity, 2020, 12(2): 41.
S7	PV233890.1	Fusarium oxysporum	Fusarium oxysporum	1	OR272077.1	Circular floccose colonies initially pale pinkish-white, maturing to lavender pigmentation, with raised centers and concentric rings.Aerial hyphae pale yellow to light orange.	Mycelia is septate and hyaline.		Fusarium oxysporum	Kour et al., World J Microbiol Biotechnol, 2008, 24:1115–1121.

## Sheet: Table S3
Supplementary Table S3 Taxonomic assignments of bacterial endophytes isolated from Parrotia subaequalis leaves based on 16S rRN gene sequences.
Source	Strain	Genbank Accession Number	Genera	Most Similar Strain in the NCBI Database	Genbank Accession Number of the Most Similar Strain	Sequence Similarity
XY	XY1	PV266777.1	Rhizobium	Rhizobium skierniewicense	KR708945.1	1
XY	XY2	PV266778.1	Kocuria	Kocuria rhizophila	OQ071700.1	1
XY	XY3	PV266779.1	Bacillus	Bacillus cereus	PQ223387.1	1
XY	XY4	PV266780.1	Xanthomonas	Xanthomonas arboricola	LR962646.1	1
XY	XY5	PV266781.1	Xanthomonas	Xanthomonas arboricola	LR962646.1	1
XY	XY6	PV266782.1	Xanthomonas	Xanthomonas cannabis	CP136580.1	0.9993
XY	XY7	PV266783.1	Erwinia	Erwinia sp.	PQ326305.1	1
XY	XY8	PV266784.1	Erwinia	Erwinia sp.	PQ326305.1	1
XY	XY9	PV266785.1	Peribacillus	Peribacillus frigoritolerans	MT789125.1	1
XY	XY10	PV266786.1	Erwinia	Erwinia sp.	PQ326305.1	1
XY	XY11	PV266787.1	Erwinia	Erwinia sp.	PQ326305.1	1
XY	XY12	PV266788.1	Erwinia	Erwinia sp.	PQ326305.1	1
XY	XY13	PV266789.1	Erwinia	Erwinia billingiae	OP904198.1	0.9979
XY	XY14	PV266790.1	Erwinia	Erwinia sp.	PQ326305.1	1
XY	XY15	PV266791.1	Bacillus	Bacillus cereus	CP065881.1	1
XY	XY16	PV266792.1	Erwinia	Erwinia sp.	PQ326305.1	1
XY	XY17	PV266793.1	Erwinia	Erwinia sp.	PQ326305.1	1
XY	XY18	PV266794.1	Erwinia	Erwinia sp.	PQ326305.1	1
XY	XY19	PV266795.1	Erwinia	Erwinia sp.	PQ326305.1	1
XY	XY20	PV266796.1	Erwinia	Erwinia sp.	PQ326305.1	1
XY	XY21	PV266797.1	Lysinibacillus	Lysinibacillus sp. THI431	LC099899.1	0.9926
XY	XY22	PV266798.1	Curtobacterium	Curtobacterium flaccumfaciens	MN826580.1	1
XY	XY23	PV266799.1	Erwinia	Erwinia sp.	PQ326305.1	1
XY	XY24	PV266800.1	Rhizobium	Rhizobium skierniewicense	KR708945.1	1
XY	XY25	PV266801.1	Erwinia	Erwinia sp.	PQ326305.1	1
XY	XY26	PV266802.1	Xanthomonas	Xanthomonas arboricola	LR962646.1	1
XY	XY27	PV266803.1	Curtobacterium	Curtobacterium flaccumfaciens	MN826580.1	1
XY	XY28	PV266804.1	Rhizobium	Rhizobium skierniewicense	KR708945.1	1
XY	XY29	PV266805.1	Erwinia	Erwinia sp.	PQ326305.1	1
XY	XY30	PV266806.1	Erwinia	Erwinia sp.	PQ326305.1	1
XY	XY31	PV266807.1	Rhizobium	Rhizobium sp.	ON255753.1	1
XY	XY32	PV266808.1	Erwinia	Erwinia sp.	PQ326305.1	1
XY	XY33	PV266809.1	Erwinia	Erwinia sp.	PQ326305.1	1
XY	XY34	PV266810.1	Erwinia	Erwinia billingiae	JX997942.1	1
XY	XY35	PV266811.1	Erwinia	Erwinia sp.	PQ326305.1	1
XY	XY36	PV266812.1	Rhizobium	Rhizobium skierniewicense	KR708945.1	1
XY	XY37	PV266813.1	Rhizobium	Rhizobium skierniewicense	KR708945.1	1
XY	XY38	PV266814.1	Neobacillus	Neobacillus niacini	KC315764.1	0.9993
XY	XY39	PV266815.1	Rhizobium	Rhizobium skierniewicense	KR708945.1	1
XY	XY40	PV266816.1	Pseudomonas	Pseudomonas poae	MN307345.1	1
XY	XY41	PV266817.1	Rhizobium	Rhizobium skierniewicense	KR708945.1	1
XY	XY42	PV266818.1	Rhizobium	Rhizobium skierniewicense	KR708945.1	1
XY	XY43	PV266819.1	Curtobacterium	Curtobacterium flaccumfaciens	MN826580.1	1
XY	XY44	PV266820.1	Rhizobium	Rhizobium skierniewicense	KR708945.1	1
XY	XY45	PV266821.1	Rhizobium	Rhizobium skierniewicense	KR708945.1	1
XY	XY46	PV266822.1	Rhizobium	Rhizobium skierniewicense	KR708945.1	1
XY	XY47	PV266823.1	Methylobacterium	Methylobacterium sp.	OQ438159.1	1
AQ	AQ1	PV266824.1	Curtobacterium	Curtobacterium flaccumfaciens	MN826580.1	1
AQ	AQ2	PV266825.1	Xanthomonas	Xanthomonas arboricola	LR962646.1	1
AQ	AQ3	PV266826.1	Lysinibacillus	Lysinibacillus xylanilyticus	OP986862.1	1
AQ	AQ4	PV266827.1	Xanthomonas	Xanthomonas arboricola	LR962646.1	1
AQ	AQ5	PV266828.1	Xanthomonas	Xanthomonas arboricola	LR962646.1	1
AQ	AQ6	PV266829.1	Xanthomonas	Xanthomonas arboricola	LR962646.1	1
AQ	AQ7	PV266830.1	Stenotrophomonas	Stenotrophomonas maltophilia	AY367030.1	1
AQ	AQ8	PV266831.1	Bacillus	Bacillus cereus	OK037028.1	1
NB	NB1	PV266885.1	Lysinibacillus	Lysinibacillus sp.	PQ326375.1	0.9993
NB	NB2	PV266886.1	Lysinibacillus	Lysinibacillus sp.	PQ326375.1	1
NB	NB3	PV266887.1	Lysinibacillus	Lysinibacillus sp.	PQ326375.1	1
NB	NB4	PV266888.1	Viridibacillus	Viridibacillus arenosi	KJ671467.1	1
NB	NB5	PV266889.1	Bacillus	Bacillus wiedmannii	OP986936.1	1
NB	NB6	PV266890.1	Bacillus	Bacillus wiedmannii	OP986936.1	1
NB	NB7	PV266891.1	Stenotrophomonas	Stenotrophomonas maltophilia	AY367030.1	0.9993
NB	NB8	PV266892.1	Bacillus	Bacillus wiedmannii	OP986914.1	1
NB	NB9	PV266893.1	Bacillus	Bacillus thuringiensis	FJ210466.1	1
NB	NB10	PV266894.1	Bacillus	Bacillus toyonensis	OP986582.1	1
NB	NB11	PV266895.1	Bacillus	Bacillus toyonensis	OP986582.1	1
NB	NB12	PV266896.1	Solibacillus	Solibacillus silvestris	PQ781372.1	1
NB	NB13	PV266897.1	Bacillus	Bacillus wiedmannii	OP986936.1	1
NB	NB14	PV266898.1	Bacillus	Bacillus arachidis	PQ344061.1	1
HZ	HZ1	PV266899.1	Bacillus	Bacillus wiedmannii	OP986936.1	0.9986
HZ	HZ2	PV266900.1	Bacillus	Bacillus wiedmannii	OP986936.1	1
HZ	HZ3	PV266901.1	Bacillus	Bacillus wiedmannii	OP986914.1	1
HZ	HZ4	PV266902.1	Bacillus	Bacillus wiedmannii	OP986914.1	1
HZ	HZ5	PV266903.1	Bacillus	Bacillus wiedmannii	OP986914.1	1
HZ	HZ6	PV266904.1	Peribacillus	Peribacillus simplex	MG516158.1	1
HZ	HZ7	PV266905.1	Peribacillus	Peribacillus simplex	MG516158.1	1
HZ	HZ8	PV266906.1	Bacillus	Bacillus wiedmannii	OP986936.1	1
HZ	HZ9	PV266907.1	Peribacillus	Peribacillus simplex	KY514154.1	1
HZ	HZ10	PV266908.1	Peribacillus	Bacillus sp. IHB B 2287	HM233977.1	1
HZ	HZ11	PV266909.1	Neobacillus	Neobacillus bataviensis	NR_036766.1	0.9957
HZ	HZ12	PV266910.1	Lysinibacillus	Lysinibacillus pakistanensis	OP114744.1	1
HZ	HZ13	PV266911.1	Bacillus	Bacillus wiedmannii	OP986936.1	1
HZ	HZ14	PV266912.1	Bacillus	Bacillus wiedmannii	OP986936.1	1
HZ	HZ15	PV266913.1	Bacillus	Bacillus wiedmannii	OP986914.1	1
HZ	HZ16	PV266914.1	Bacillus	Bacillus toyonensis	OP986582.1	1
HZ	HZ17	PV266915.1	Bacillus	Bacillus wiedmannii	OP986914.1	1
HZ	HZ18	PV266916.1	Bacillus	Bacillus wiedmannii	OP986914.1	1
HZ	HZ19	PV266917.1	Neobacillus	Bacillus sp. DB14714	KP670276.1	0.9986
HZ	HZ20	PV266918.1	Lysinibacillus	Lysinibacillus sp.	PP859125.1	1
HZ	HZ21	PV266919.1	Bacillus	Bacillus cereus	PQ782785.1	1
HZ	HZ22	PV266920.1	Peribacillus	Peribacillus simplex	MG516142.1	1
HZ	HZ23	PV266921.1	Bacillus	Bacillus wiedmannii	OP986936.1	1
HZ	HZ24	PV266922.1	Bacillus	Bacillus toyonensis	OP986582.1	1
HZ	HZ25	PV266923.1	Bacillus	Bacillus sp. (in: firmicutes)	MT269033.1	1
HZ	HZ26	PV266924.1	Peribacillus	Peribacillus simplex	MG516158.1	1
HZ	HZ27	PV266925.1	Neobacillus	Neobacillus bataviensis	NR_036766.1	0.9964
HZ	HZ28	PV266926.1	Peribacillus	Peribacillus simplex	MG516158.1	1
HZ	HZ29	PV266927.1	Bacillus	Bacillus wiedmannii	OP986914.1	1
HZ	HZ30	PV266928.1	Bacillus	Bacillus wiedmannii	OP986914.1	1
HZ	HZ31	PV266929.1	Bacillus	Bacillus thuringiensis	OP986167.1	1
HZ	HZ32	PV266930.1	Bacillus	Bacillus sp. NP247	CP076653.1	1
HZ	HZ33	PV266931.1	Bacillus	Bacillus wiedmannii	OP986936.1	0.9993
HZ	HZ34	PV266932.1	Bacillus	Bacillus toyonensis	OP986582.1	1
HZ	HZ35	PV266933.1	Neobacillus	Neobacillus vireti	MG205535.1	0.9978
HZ	HZ36	PV266934.1	Neobacillus	Neobacillus bataviensis	OR453986.1	1
HZ	HZ37	PV266935.1	Neobacillus	Neobacillus vireti LMG 21834	NR_114096.1	1
HZ	HZ38	PV266936.1	Paenibacillus	Paenibacillus sp.	MK615905.1	0.9985
HZ	HZ39	PV266937.1	Lysinibacillus	Lysinibacillus fusiformis	MF614909.1	1
HZ	HZ40	PV266938.1	Bacillus	Bacillus thuringiensis	PP528417.1	1
HZ	HZ41	PV266939.1	Paenibacillus	Paenibacillus popilliae	KY316391.1	1
HZ	HZ42	PV266940.1	Paenibacillus	Paenibacillus sp. RC67	CP125098.1	0.997
HZ	HZ43	PV266941.1	Lysinibacillus	Lysinibacillus sp.	PQ326375.1	1
HZ	HZ44	PV266942.1	Neobacillus	Bacillus sp. Ult-123	GU733389.1	0.9971
HZ	HZ45	PV266943.1	Bacillus	Bacillus sp. (in: firmicutes)	PQ777210.1	1
HZ	HZ46	PV266944.1	Paenibacillus	Paenibacillus uliginis	MT789200.1	0.9946
HZ	HZ47	PV266945.1	Lysinibacillus	Lysinibacillus sp. JNUCC-51	CP065545.1	0.9987
HZ	HZ48	PV266946.1	Lysinibacillus	Lysinibacillus sp.	PQ326375.1	1
HZ	HZ49	PV266947.1	Lysinibacillus	Lysinibacillus pakistanensis	OP114744.1	0.9988
HZ	HZ50	PV266948.1	Lysinibacillus	Lysinibacillus xylanilyticus	OP986862.1	1
HZ	HZ51	PV266949.1	Priestia	Priestia aryabhattai	MN620500.1	1
HZ	HZ52	PV266950.1	Bacillus	Bacillus wiedmannii	OP986936.1	1
HZ	HZ53	PV266951.1	Bacillus	Bacillus cereus	PQ781336.1	1
HZ	HZ54	PV266952.1	Neobacillus	Neobacillus cucumis	ON939707.1	1
HZ	HZ55	PV266953.1	Peribacillus	Peribacillus frigoritolerans	MG516154.1	1
HZ	HZ56	PV266954.1	Paenibacillus	Paenibacillus chitinolyticus	CP026520.1	0.9993
HZ	HZ57	PV266955.1	Bacillus	Bacillus sp. KGSB15	KF017552.1	1
HZ	HZ58	PV266956.1	Bacillus	Bacillus cereus	CP065881.1	1
HZ	HZ59	PV266957.1	Paenibacillus	Paenibacillus chitinolyticus	CP026520.1	0.9986
HZ	HZ60	PV266958.1	Pseudomonas	Pseudomonas graminis	PQ560741.1	1
HZ	HZ61	PV266959.1	Paenibacillus	Paenibacillus chibensis	MN826593.1	0.9943
HZ	HZ62	PV266960.1	Paenibacillus	Paenibacillus selenii	MN204211.1	0.9878
HZ	HZ63	PV266961.1	Paenibacillus	Paenibacillus lautus	CP032412.1	0.9973
HZ	HZ64	PV266962.1	Pseudomonas	Pseudomonas syringae	PP651552.1	1
HZ	HZ65	PV266963.1	Pseudomonas	Pseudomonas syringae	PP651552.1	1
HZ	HZ66	PV266964.1	Gottfriedia	Gottfriedia solisilvae	MN428163.1	1
HZ	HZ67	PV266965.1	Paenibacillus	Paenibacillus sp. GT05-08	AM162296.1	0.9986
YX	YX1	PV266966.1	Peribacillus	Peribacillus frigoritolerans	MT789125.1	1
YX	YX2	PV266967.1	Erwinia	Erwinia billingiae	OP904198.1	1
YX	YX3	PV266968.1	Pantoea	Pantoea sp. An4-1	AB244440.1	0.9978
YX	YX4	PV266969.1	Paenibacillus	Paenibacillus agri	MT233330.1	0.9964
YX	YX5	PV266970.1	Pseudomonas	Pseudomonas syringae	PP651552.1	1
YX	YX6	PV266971.1	Bacillus	Bacillus cereus	OK037028.1	1
YX	YX7	PV266972.1	Bacillus	Bacillus sp. NP247	CP076653.1	1
YX	YX8	PV266973.1	Peribacillus	Peribacillus simplex	LC656388.1	1
YX	YX9	PV266974.1	Pseudomonas	Pseudomonas syringae pv. syringae	OP412996.1	1
YX	YX10	PV266975.1	Pseudomonas	Pseudomonas syringae pv. syringae	OP412996.1	1
YX	YX11	PV266976.1	Paenibacillus	Paenibacillus populi	MK569718.1	0.9977
YX	YX12	PV266977.1	Curtobacterium	Curtobacterium flaccumfaciens	MN826580.1	1
YX	YX13	PV266978.1	Pseudomonas	Pseudomonas syringae pv. syringae	OP412996.1	1
YX	YX14	PV266979.1	Paenibacillus	Paenibacillus agri	MT233330.1	0.9971
YX	YX15	PV266980.1	Pantoea	Pantoea ananatis	PP528603.1	0.9978
YX	YX16	PV266981.1	Pseudomonas	Pseudomonas syringae pv. syringae	OP412996.1	1
YX	YX17	PV266982.1	Pseudomonas	Pseudomonas syringae pv. syringae	OP412996.1	1
XC	XC1	PV266832.1	Xanthomonas	Xanthomonas arboricola	LR962646.1	1
XC	XC2	PV266833.1	Curtobacterium	Curtobacterium flaccumfaciens	MN826580.1	1
XC	XC3	PV266834.1	Curtobacterium	Curtobacterium flaccumfaciens	MN826580.1	1
XC	XC4	PV266835.1	Curtobacterium	Curtobacterium flaccumfaciens	MN826580.1	1
XC	XC5	PV266836.1	Curtobacterium	Curtobacterium flaccumfaciens	MN826580.1	1
XC	XC6	PV266837.1	Curtobacterium	Curtobacterium flaccumfaciens	MN826580.1	1
XC	XC7	PV266838.1	Curtobacterium	Curtobacterium flaccumfaciens	MN826580.1	1
XC	XC8	PV266839.1	Curtobacterium	Curtobacterium flaccumfaciens	MN826580.1	1
XC	XC9	PV266840.1	Curtobacterium	Curtobacterium flaccumfaciens	MN826580.1	1
XC	XC10	PV266841.1	Curtobacterium	Curtobacterium flaccumfaciens	MN826580.1	1
XC	XC11	PV266842.1	Curtobacterium	Curtobacterium flaccumfaciens	MN826580.1	1
XC	XC12	PV266843.1	Curtobacterium	Curtobacterium flaccumfaciens	MN826580.1	1
XC	XC13	PV266844.1	Curtobacterium	Curtobacterium flaccumfaciens	MN826580.1	1
XC	XC14	PV266845.1	Xanthomonas	Xanthomonas arboricola	LR962646.1	1
XC	XC15	PV266846.1	Curtobacterium	Curtobacterium flaccumfaciens	MN826580.1	1
XC	XC16	PV266847.1	Curtobacterium	Curtobacterium flaccumfaciens	MN826580.1	1
XC	XC17	PV266848.1	Curtobacterium	Curtobacterium flaccumfaciens	MN826580.1	1
XC	XC18	PV266849.1	Curtobacterium	Curtobacterium flaccumfaciens	MN826580.1	1
XC	XC19	PV266850.1	Curtobacterium	Curtobacterium flaccumfaciens	MN826580.1	1
XC	XC20	PV266851.1	Xanthomonas	Xanthomonas arboricola	LR962646.1	1
XC	XC21	PV266852.1	Curtobacterium	Curtobacterium flaccumfaciens	MN826580.1	1
XC	XC22	PV266853.1	Xanthomonas	Xanthomonas arboricola	LR962646.1	1
XC	XC23	PV266854.1	Curtobacterium	Curtobacterium flaccumfaciens	MN826580.1	1
XC	XC24	PV266855.1	Erwinia	Erwinia billingiae	OP904198.1	0.9971
XC	XC25	PV266856.1	Erwinia	Erwinia billingiae	OP904198.1	1
XC	XC26	PV266857.1	Erwinia	Erwinia billingiae	OP904198.1	99.93%
XC	XC27	PV266858.1	Curtobacterium	Curtobacterium flaccumfaciens	MN826580.1	1
XC	XC28	PV266859.1	Erwinia	Erwinia billingiae	OP904198.1	1
XC	XC29	PV266860.1	Erwinia	Erwinia billingiae	OP904198.1	1
XC	XC30	PV266861.1	Erwinia	Erwinia billingiae	OP904198.1	99.93%
XC	XC31	PV266862.1	Erwinia	Erwinia billingiae	OP904198.1	1
XC	XC32	PV266863.1	Curtobacterium	Curtobacterium flaccumfaciens	MN826580.1	1
XC	XC33	PV266864.1	Erwinia	Erwinia billingiae	OP904198.1	1
XC	XC34	PV266865.1	Erwinia	Erwinia billingiae	OP904198.1	1
XC	XC35	PV266866.1	Erwinia	Erwinia billingiae	OP904198.1	1
XC	XC36	PV266867.1	Curtobacterium	Curtobacterium flaccumfaciens	MN826580.1	1
XC	XC37	PV266868.1	Xanthomonas	Xanthomonas arboricola	LR962646.1	0.9993
XC	XC38	PV266869.1	Curtobacterium	Curtobacterium flaccumfaciens	MN826580.1	1
XC	XC39	PV266870.1	Curtobacterium	Curtobacterium flaccumfaciens	MN826580.1	1
XC	XC40	PV266871.1	Curtobacterium	Curtobacterium flaccumfaciens	MN826580.1	0.9977
XC	XC41	PV266872.1	Curtobacterium	Curtobacterium flaccumfaciens	MN826580.1	1
XC	XC42	PV266873.1	Curtobacterium	Curtobacterium flaccumfaciens	MN826580.1	1
XC	XC43	PV266874.1	Curtobacterium	Curtobacterium flaccumfaciens	MN826580.1	0.9993
XC	XC44	PV266875.1	Curtobacterium	Curtobacterium flaccumfaciens	MN826580.1	1
XC	XC45	PV266876.1	Curtobacterium	Curtobacterium flaccumfaciens	MN826580.1	1
XC	XC46	PV266877.1	Curtobacterium	Curtobacterium flaccumfaciens	MN826580.1	1
XC	XC47	PV266878.1	Curtobacterium	Curtobacterium flaccumfaciens	MN826580.1	1
XC	XC48	PV266879.1	Curtobacterium	Curtobacterium flaccumfaciens	MN826580.1	1
XC	XC49	PV266880.1	Curtobacterium	Curtobacterium flaccumfaciens	MN826580.1	1
XC	XC50	PV266881.1	Priestia	Priestia sp.	LC781525.1	1
XC	XC51	PV266882.1	Curtobacterium	Curtobacterium flaccumfaciens	MN826580.1	1
XC	XC52	PV266883.1	Xanthomonas	Xanthomonas arboricola	LR962646.1	1
XC	XC53	PV266884.1	Curtobacterium	Curtobacterium flaccumfaciens	MN826580.1	1

## Sheet: Table S4
Supplementary Table S4 Taxonomic assignments of the 25 antifungal strains based on gyrB gene sequences.
Source	Strain	Genera	Most Similar Strain in the NCBI Database	Genbank Accession Number of the Most Similar Strain	Sequence Similarity	Sequence
XY	XY4	Xanthomonas	Xanthomonas arboricola	JQ596007.1	0.987	GGGCGTGTCGGTGGTCAATGCGCTGTCCGAGCACCTGTGGCTGGACATCTGGCGCGACGGCTTCCACTACCAGCAGGAATACGCGCTGGGCGAGCCGCAGTACCCGCTCAAGCAGCTGGAAGCTTCGACCAAGCGCGGTACCACGCTGCGCTTCAAGCCGTCCGTGGCGATCTTCAGCGACGTCGAGTTCCATTACGACATCCTGGCGCGCCGCCTGCGCGAGCTGTCGTTCCTCAATTCGGGCGTCAAGATCACCCTGATCGACGAGCGCGGCGACGGCCGTCGCGACGATTTCCACTACGAAGGTGGCATCCGCAGCTTCGTCGAGCATCTGGCGCAGCTCAAGTCGCCGCTGCACCCGAACGTGATCTCGGTGACCGGCGAGCACAATGGCATCGT…
HZ	HZ53	Bacillus	Bacillus thuringiensis	CP015250.1	0.9991	GCACGGTGTTGGTGCATCTGTTGTAATGCCTTATCAACAGAATTAGAAGTATTTGTACATCGTGATGGCAAAATCCATTACCAAAAATACGAAAGAGGTATTCCGGTTGCAGATTTAAAAGTCATCGGTGATACAGATAAGACTGGAACAATAACTCGCTTTAAACCGGATCCAGAAATTTTTAAAGAGACGACAGAATATGAATTCGATACGCTAGCGACTCGTATGCGTGAGTTGGCGTTTTTAAATCGTAATATTAAATTAACAATTGAAGATAAACGTGAACATAAGCAAAAGAAAGAGTTCCACTATGAAGGTGGAATTAAATCATATGTTGAACATTTAAATCGTTCAAAACAACCAATTCATGAAGAGCCTGTATATGTAGAAGGTTCAAAA…
NB	NB14	Bacillus	Bacillus mycoides	CP196734.1	0.9927	TGCCTTATCAACAGAACTAGAAGTATTTGTACATCGTGATGGAAAAATCCATTACCAAAAGTATGAAAGAGGTATTCCAGTTGCGGATTTAAAAGTCATCGGTGATACAGATAAAACTGGAACAATAACTCGCTTTAAGCCGGACCCAGAGATTTTTAAAGAGACGACAGAATATGAATTTGATACGTTAGCGACTCGTATGCGTGAGTTGGCATTTTTAAATCGTAATATTAAATTAACAATTGAAGATAAGCGTGAACATAAGCAAAAGAAAGAGTTTCACTATGAAGGTGGAATTAAATCGTATGTTGAACATTTAAATCGTTCAAAACAACCAATTCATGAAGAACCTGTATATGTAGAAGGTTCAAAAGACGGTATTCAGGTTGAAGTTGCGCT…
HZ	HZ43	Lysinibacillus	Lysinibacillus xylanilyticus	CP189807.1	0.9844	CTGTTGTAAATGCACTATCAATTGAGACAATCGTTCAAGTTCATCGTGAGGGTCATATTCATGAAATTAAATTCGAACGTGGGAAAACTGTTCAAGAGTTAAAGATTATCGGTGATTCAGATCGTAATGGAACAACTACGCGTTTCAAAGCAGACCCTGAAATATTTAAAGAAACGACTGTTTATGAATATGATATTTTAGCACATCGTATTCGCGAATTAGCTTATTTGAATCGTGGTATCAAGATTACAATTGCTGATGAACGCGAAGGAGAGGAACGTTCTACTACGTATCATTATGAAGGTGGTATTCGTTCTTATGTTGAGCATTTGAATCAATCTAAAGAGCCAATCCATGATCCAATAGATGTTCTTGGAGAAAAGGATGGTATTTCAGTTG…
YX	YX7	Bacillus	Bacillus wiedmannii	CP126099.1	0.99	GTTGGGGCATCTGTAGTAAATGCTCTATCAACAGAACTAGAGGTATTTGTACATCGTGAAGGCAAAATCCATTATCAAAAATACGAAAGAGGTATTCCGGTTGCGGATTTAAAAGTCATTGGTGACACAGATCAAACAGGAACGATAACTCGATTTAAACCAGATCCAGAAATTTTTCAGGAAACAATAGTATACGAATTTGATACGTTAGCAACTCGTATGCGCGAATTAGCATTTTTAAATCGTAATATTAAACTAACAATTGAAGATAAACGTGAACATAAACAGAAGAAAGAATTCCACTATGAAGGTGGAATTAAATCATATGTTGAACATTTAAATCGTTCAAAACAGCCAATTCATGAAGAACCTGTATATGTAGAAGGTTCAAAAGATGGT…
NB	NB5	Bacillus	Bacillus thuringiensis	CP012099.1	0.9982	GGTGCATCTGTTGTAATGCCTTATCAACAGAATTAGAAGTATTTGTACATCGTGATGGCAAAATCCATTACCAAAAATACGAAAGAGGTATTCCGGTTGCAGATTTAAAAGTCATTGGTGATACAGATAAGACTGGAACAATAACTCGCTTTAAACCGGATCCAGAAATTTTTAAAGAGACGACAGAATATGAATTCGATACGCTAGCGACTCGTATGCGTGAGTTGGCGTTTTTAAATCGTAATATTAAATTAACAATTGAAGATAAACGTGAACATAAGCAAAAGAAAGAGTTCCACTATGAAGGTGGAATTAAATCATATGTTGAACATTTAAATCGTTCAAAACAACCAATTCATGAAGAGCCTGTATATGTAGAAGGTTCAAAAGATGGTATTC…
HZ	HZ30	Bacillus	Bacillus mycoides	CP196734.1	0.982	GTTGGTGCATCTGTTGTAATGCCTTATCAACAGAACTAGAAGTATTTGTACATCGTGATGGAAAAATCCATTACCAAAAGTATGAAAGAGGTATTCCAGCTGCAGATTTAAAAGTCATCGGTGATACAGATAAAACTGGAACAATAACTCGCTTTAAGCCGGACCCAGAGATTTTTAAAGAGACGACAGAATATGAATTTGATACGTTAGCGACTCGTATGCGTGAGCTGGCATTTTTAAATCGTAATATTAAATTAACAATTGAAGATAAGCGTGAACATAAGCAAAAGAAAGAGTTTCACTATGAAGGTGGAATTAAATCATATGTTGAACATTTAAATCGTTCAAAACAGCCAATTCATGAAGAACCTGTATATGTAGAAGGGTCAAAAGACGGTA…
NB	NB4	Viridibacillus	Viridibacillus arvi	CP063302.1	0.9779	GCGGCCGCGAATTCGCCCTTGAAGTCATCATGACCGTTCTGCATGCCGGGGGGAAAGTTTGGACAAGGTGGCTACAAAACAAGTGGAGGATTGCACGGAGTAGGTGCTTCCGTAGTAAATGCACTATCCTCATGGCTTGAAGTCACTATTCACCGTGACGGCACAAAATATAGAATGCGCTTTGAAAATGGTGGTAAACCCGCTACTACATTAGAGAAAATAGGTACAACAAAAGAGTCAGGAACATGTATACATTTCCTACCAGATGACACTATATTTTCAGCGACAAAGTATAATTTTGACACCCTTGCTGAACGGTTACGAGAATCTGCCTTTTTATTAAAAGGGTTAAAAATCGAGCTAATTGAAGAACAAACAGGTAATCATGAAACGTATCAT…
HZ	HZ4	Bacillus	Bacillus thuringiensis	CP015250.1	1	TGCCTTATCAACAGAATTAGAAGTATTTGTACATCGTGATGGCAAAATCCATTACCAAAAATACGAAAGAGGTATTCCGGTTGCAGATTTAAAAGTCATCGGTGATACAGATAAGACTGGAACAATAACTCGCTTTAAACCGGATCCAGAAATTTTTAAAGAGACGACAGAATATGAATTCGATACGCTAGCGACTCGTATGCGTGAGTTGGCGTTTTTAAATCGTAATATTAAATTAACAATTGAAGATAAACGTGAACATAAGCAAAAGAAAGAGTTCCACTATGAAGGTGGAATTAAATCATATGTTGAACATTTAAATCGTTCAAAACAACCAATTCATGAAGAGCCTGTATATGTAGAAGGTTCAAAAGATGGTATTCAAGTTGAAGTTGCGCT…
HZ	HZ16	Bacillus	Bacillus cereus	CP089518.1	0.9973	GTTGGTGCATCTGTTGTAAATGCCTTATCAACAGAACTAGAAGTATTTGTACATCGTGATGGAAAAATCCATTACCAAAAGTATGAGAGAGGTATTCCAGTTGCAGATTTAAAAGTCATCGGTGATACAGATAAAACTGGAACAATAACTCGCTTTAAGCCGGACCCAGAGATTTTTAAAGAGACGACAGAATATGAATTTGATACGTTAGCGACTCGTATGCGTGAGTTGGCATTTTTAAATCGTAATATTAAATTAACAATTGAAGATAAGCGTGAACATAAGCAAAAGAAAGAGTTTCACTATGAAGGTGGAATTAAATCGTATGTTGAACATTTAAATCGTTCAAAACAACCAATTCATGAAGAACCTGTATATGTAGAAGGTTCAAAAGATGGT…
NB	NB8	Bacillus	Bacillus thuringiensis	CP012099.1	0.9991	GGTGCATCTGTTGTAATGCCTTATCAACAGAATTAGAAGTATTTGTACATCGTGATGGCAAAATCCATTACCAAAAATACGAAAGAGGTATTCCGGTTGCAGATTTAAAAGTCATTGGTGATACAGATAAGACTGGAACAATAACTCGCTTTAAACCGGATCCAGAAATTTTTAAAGAGACGACAGAATATGAATTCGATACGCTAGCGACTCGTATGCGTGAGTTGGCGTTTTTAAATCGTAATATTAAATTAACAATTGAAGATAAACGTGAACATAAGCAAAAGAAAGAGTTCCACTATGAAGGTGGAATTAAATCATATGTTGAACATTTAAATCGTTCAAAACAACCAATTCATGAAGAGCCTGTATATGTAGAAGGTTCAAAAGATGGTATTC…
HZ	HZ27	Neobacillus	Neobacillus novalis	CP126114.1	0.8207	GGTGTTGGTGCATCGGTTGTTAATGCCCTTTCCACGGAGCTTGAAGTTTATGTCCACCGTGATGGTAAAATTCACTTGATCAAATTTGAACGAGGCGCGGTTGCTAAAGAATTGGAAGTAATTGGAACTACTGATAAAACAGGTACAATTACTCACTTTAAACCAGATGGAGAAATTTTCACAGAAACACTGGAATATGAATATGACATTCTTGCGACACGTATTCGCGAGCTGGCGTTCCTTAACCGTGGACTTAAAATCACAATTGAAGATAAGCGTGTTGAAAATAAAAGAAATGAATACCACTATGAGGGCGGAATTAAATCGTATGTAGAACATTTAAACCGCACAAAAGAAGTGATTCATGAAGAGCCAATTTACATGGAGGGTGAAAAGGAC…
XY	XY3	Bacillus	Bacillus paranthracis	CP101135.1	1	GTAGTAAATGCCCTATCAACAGAACTAGAGGTATTTGTACATCGTGAAGGTAAAATCCATTATCAAAAATACGAAAGAGGTATTCCGGTTGCGGATTTAAAAGTCATTGGTGACACAGATCAAACAGGAACGATAACTCGATTTAAACCAGATCCAGAAATTTTTCAGGAAACAACAGTATACGAATTTGATACGCTCGCAACTCGTATGCGTGAATTAGCATTTTTAAATCGTAATATTAAATTAACAATTGAAGATAAACGTGAACATAAGCAAAAGAAAGAATTCCATTATGAAGGTGGAATTAAATCATACGTCGAGCATTTAAATCGCTCAAAACAACCAATCCATGAAGAACCTGTATATGTAGAAGGATCAAAAGATGGTATTCAAGTTGAG…
HZ	HZ25	Bacillus	Bacillus mycoides	CP035974.1	0.9421	GCATCTGTTGTAAATGCTTTATCAACAGAATTAGAGGTATTTGTACATCGAGACGGAAAAATACACTATCAAAAATATGAACGTGGTATCCCAGTTGCGGATTTAAAGGTAATAGGTGAAACAGACCGTACAGGAACAATAACACGATTTAAGCCAGATCCAGAAATTTTTCAAGAGACGACAGAATATGAATTTGATACATTAGCTACCCGTATGCGTGAGCTAGCGTTTTTAAATCGTAGTATTAAGTTAACGATTGAAGATAAGCGTGAACATAAGCAGAAGAAAGAATTCCATTATGAAGGTGGAATTAAATCATATGTTGAGCATTTAAATCGTTCAAAACAACCGATTCATGAAGAACCTGTATATGTTGAAGGTTCAAAAGATGGGATTCAG…
NB	NB10	Bacillus	Bacillus cereus	CP089518.1	0.9982	TGCCTTATCAACAGAACTAGAAGTATTTGTACATCGTGATGGGAAAATCCATTACCAAAAGTATGAGAGAGGTATTCCAGTTGCAGATTTAAAAGTCATCGGTGATACAGATAAAACTGGAACAATAACTCGCTTTAAGCCGGACCCAGAGATTTTTAAAGAGACGACAGAATATGAATTTGATACGTTAGCGACTCGTATGCGTGAGTTGGCATTTTTAAATCGTAATATTAAATTAACAATTGAAGATAAGCGTGAACATAAGCAAAAGAAAGAGTTTCACTATGAAGGTGGAATTAAATCGTATGTTGAACATTTAAATCGTTCAAAACAACCAATTCATGAAGAACCTGTATATGTAGAAGGTTCAAAAGATGGTATTCAGGTTGAAGTTGCACT…
AQ	AQ7	Stenotrophomonas	Stenotrophomonas rhizophila	MG491880.1	0.953	AGCGTGGTCAATGCGCTCTCGCAGAAGTTGCTGCTGGATATCTACCAGGGCGGCTTCCACTACCAGCAGGAATTCGCTGACGGTGCTGCGGTCAACTCGCTCAAGCAGGTTGAAGCCAGCACCAAGCGCGGTACCACCCTGCGCTTCTGGCCGTCGGTGAAGGCGTTCCACGACAACGTCGAGTTCCACTACGACATCCTGGCCCGCCGCCTGCGTGAGCTGTCCTTCCTCAATTCCGGCGTCAAGATCGTGCTGGTGGACGAGCGCGGCGACGGCCGGCGCGACGACTTCCATTACGAAGGCGGCATCCGCAGCTTCGTGGAGCATCTGGCGCAGTTGAAGACGCCGCTGCACCAGAACGTGATCTCCGTCACCGGTGAGTCCAACGGGATCGTCGTG…
XC	XC24	Erwinia	Erwinia billingiae	CP031695.1	0.9883	CGTCGGCGTGTCAGTGGTTAACGCCCTGTCTGAAAAGCTGGAGCTGACCATTCGCCGCGAAGGCAAGGTTCACAATCAGGTTTACGTGCATGGCGTGCCACAGGCCCCACTGCACGTGACCGGTGAAACCGATCTGACCGGTACCCGCGTACGTTTCTGGCCAAGCCATCAGACCTTCACCAACGTGACCGATTTCGAGTATGAAATCCTCGCCAAGCGTCTGCGTGAGCTGTCGTTCCTGAACTCCGGCGTGTCGATCAAACTGGAAGACAAGCGTGATGCCCGTCAGGATCACTATCACTACGAAGGCGGCATCAAGGCGTTCGTTGAGTACCTGAACAAGAACAAAACCCCGATTCACCCGAATGTCTTCTATTTCTCGACGGAAAAAGACGGTAT…
HZ	HZ39	Lysinibacillus	Lysinibacillus xylanilyticus	CP189807.1	0.9855	GTAGGGGCATCTGTTGTAAATGCACTATCAATTGAGACAATCGTTCAAGTTCATCGTGAGGGTCATATTCATGAAATTAAATTCGAACGTGGGAAAACTGTTCAAGAGTTAAAGATTATCGGTGATTCAGATCGTAATGGAACAACTACGCGTTTCAAAGCAGACCCTGAAATATTTAAAGAAACGACTGTTTATGAATATGATATTTTAGCACATCGTATTCGTGAATTAGCTTATTTAAATCGTGGTATCAAGATTACAATTGCTGATGAACGCGAAGGAGAGGAACGTTCTACTACGTATCATTATGAAGGTGGTATTCGTTCTTATGTTGAGCATTTGAATCAATCTAAAGAGCCAATCCATGATCCAATAGATGTTCTTGGAGAAAAGGATGGT…
YX	YX3	Pantoea	Pantoea vagans	CP171465.1	0.9973	GTCTCTGTCGTTAACGCCCTGTCGCAGAAGCTGGAGCTGACCATTCGTCGCGAAGGCAAAGTCCATCAGCAGATTTACGTCCACGGCGTACCTGAGGCACCGCTGGCGGTCACTGGTGATACCGACATCACCGGTACCCGCGTGCGTTTCTGGCCAAGCTATGAAACCTTTACCAACGTGCGCGATTTCGAGTATGAGATTCTGGCAAAACGCCTGCGCGAACTGTCGTTCCTGAACTCGGGCGTGTCGATTCGCCTGGAAGACAAGCGTGATGGCAAAACCGACCACTTCCATTACGAAGGCGGTATCAAGGCGTTTGTTGAGTACCTCAACAAAAACAAAACTCCGATTCACCCTACCGTGTTCTATTTCTCTACCGAGAAAGATGGCATTGGCGTG…
YX	YX8	Peribacillus	Peribacillus butanolivorans	CP030926.1	0.9847	GCGAATTCGCCCTTAGCAGGGTACGGATGTGCGAGCCATCGACATCAGCGTCGGTCATGATAACAATTTTATGGTATCTAGCTTTTTCAATATTGAATTCATCGCCAATACCTGTTCCTAGTGCAGTTATAATTGTACCAATTTCTATATTATGAAGGATTCTATCCAATCGCGCCTTTTCCACATTTAGGATTTTACCTCTTAGCGGCAGAATAGCTTGGAAATGGCGGTCACGTCCCTGTTTAGCTGAGCCACCAGCCGAGTTTCCTTCTACAATGTACAATTCGCTGATAGACGGATCCTTCGACGAACAATCTGCCAGTTTACCAGGTAGACTGGAGACTTCCAAGGCACTTTTTCTTCGAGTTAACTCACGTGCTTTCTTGGCCGCCAAACGAG…
NB	NB7	Stenotrophomonas	Stenotrophomonas rhizophila	MG491880.1	0.9526	GCGTCAGCGTGGTCAATGCGCTCTCGCAGAAGTTGCTGCTGGATATCTACCAGGGCGGCTTCCACTACCAGCAGGAATTCGCTGACGGTGCTGCGGTCAACTCGCTCAAGCAGGTTGAAGCCAGCACCAAGCGCGGTACCACCCTGCGCTTCTGGCCGTCGGTGAAGGCGTTCCACGACAACGTCGAGTTCCACTACGACATCCTGGCCCGCCGCCTGCGTGAGCTGTCCTTCCTCAATTCCGGCGTCAAGATCGTGCTGGTGGACGAGCGCGGCGACGGCCGGCGCGACGACTTCCATTACGAAGGCGGCATCCGCAGCTTCGTGGAGCATCTGGCGCAGTTGAAGACGCCGCTGCACCAGAACGTGATCTCCGTCACCGGTGAGTCCAACGGGATCG…
HZ	HZ10	Peribacillus	Peribacillus frigoritolerans	CP152291.1	0.9879	GCGAGCCGTCCACGTCGGCATCGGTCATGATGACAATTTTATGGTATCTAGCTTTTTCAATATTGAATTCATCACCAATTCCCGTTCCGAGTGCTGTGATGATCGTCCCTATTTCTTCATTATGCAGGATTCTGTCCAATCGCGCCTTTTCAACATTCAGGATTTTACCCCTTAGCGGCAAAATGGCTTGGAAATGGCGGTCCCGTCCTTGTTTAGCCGAGCCTCCCGCCGAGTTTCCTTCAACGATGTACAATTCACTGATACCCGGGTCCTTAGATGAACAATCTGCCAATTTACCCGGTAGATTGGATACTTCCAAAGCACTTTTCCTCCGGGTCAATTCACGAGCTTTCTTCGCTGCCAAACGGGCTCTCGCTGCCATTTGCCCTTTATCTACAA…
XY	XY28	Rhizobium	Rhizobium rhizogenes	CP019701.2	0.8466	AATTCGCCCTTGAAGTCATCATGACCGTTCTGCATGCCGGCGGGAAATTCGATGGCAAGGCTTACGAAACCTCTGGCGGTCTGCATGGCGTGGGCGTGTCTGTCGTCAATGCGCTCTCGGATGTTCTGGAAGTTGAAGTTGCGCGCAACCGCAAGCTATATCGTCAGCGTTTCTCGCGCGGTGTGCCGCAGGGCGGACTGGAAGAGCTGGGCGATGTGCATAACCGCCGGGGAACGCGTGTGCGCTTCCATCCCGATCCGCAGATTTTTGGCGATCACGCCCGCTTCGATCCGGCCCGCATTTTCCGCATGGCACGTTCCAAGGCCTACCTTTTTGGTGGCGTGGAAATTCGCTGGAGCTGCGATCCCGGCATGGTGCCCCCGGACGGTGACATTCCCG…
HZ	HZ17	Bacillus	Bacillus mycoides	CP196734.1	0.9808	TGCCTTATCAACAGAACTAGAAGTATTTGTACATCGTGATGGAAAAATCCATTATCAAAAGTATGAAAGAGGTATTCCAGCTGCAGATTTAAAAGTCATCGGTGATACAGATAAAACTGGAACAATAACTCGCTTTAAGCCGGACCCAGAGATTTTTAAAGAAACGACAGAATATGAATTTGATACGTTAGCGACTCGTATGCGTGAGCTGGCATTTTTAAATCGTAATATTAAATTAACAATTGAAGATAAGCGTGAACATAAGCAAAAGAAAGAGTTTCACTATGAAGGTGGAATTAAATCATATGTTGAACATTTAAATCGTTCAAAACAGCCAATTCATGAAGAACCTGTATATGTAGAAGGGTCAAAAGACGGTATTCAGGTTGAAGTTGCGCT…
YX	YX6	Bacillus	Bacillus cereus	CP089518.1	0.9473	GAATTCGCCCTTAGCAGGGTACGGATGTGCGAGCCGTCTACATCCGCGTCCGTCATAATAACAACTTTATCGTAGTTTATATCTTCAACAGCGAACTCATTCCCTACACCGCCGCCAATTGCGTATATAATCGTATTAATCTCTTCATTTTTAAAGATATCAGCAAGCTTTGCTTTTTCTGTATTGATTACTTTACCACGTAATGGTAATACCGCTTGGAAACGTCGGTCTCGACCTTGTTTCGCAGAACCACCTGCAGAGTCACCCTCTACTAAGTACAGTTCATTTTTCTGTGGGTTACGTGATTGTGCAGGTGTTAACTTACCACTCAATGTACCTTCTGATTTCTTTTTCTTTTTACCAGTACGTGCTTCCTCTCTCGCTTTACGAGCAGCCTCA…

## Sheet: Table S5
Supplementary Table S5 Specific metabolites detected in the filtered fermentation supernatants of 25 bacterial endophytes.
ID	Metabolite	Formula	Retention time(min)	Mass Error (ppm)	m/z	Mode	Adducts	Pubchem_ID	InChiKeys	SMILES	xlogp	KEGG	classA	classB	classC	QC_01	QC_02	QC_03	Xanthomonas sp. XY4	Bacillus sp. HZ53	Bacillus sp. NB14	Lysinibacillus sp. HZ43	Bacillus sp. YX7	Bacillus sp. NB5	Bacillus sp. HZ30	Viridibacillus sp. NB4	Bacillus sp. HZ4	Bacillus sp. HZ16	Bacillus sp. NB8	Neobacillus sp. HZ27	Bacillus sp. XY3	Bacillus sp. HZ25	Bacillus sp. NB10	Stenotrophomonas sp. AQ7	Erwinia sp. XC24	Lysinibacillus sp. HZ39	Pantoea sp. YX3	Peribacillus sp. YX8	Stenotrophomonas sp. NB7	Peribacillus sp. HZ10	Rhizobium sp. XY28	Bacillus sp. HZ17	Bacillus sp. YX6
5.24_240.1356m/z	Glutaminylisoleucine	C11H21N3O4	5.24422	0.89071	240.136	neg	M-H2O-H	18218207	XITLYYAIPBBHPX-UHFFFAOYSA-N	CCC(C)C(C(=O)O)NC(=O)C(CCC(=O)N)N	-4.1		Organic acids and derivatives	Carboxylic acids and derivatives	Amino acids, peptides, and analogues	1833.63	0	0	50232.2	1401.23	0	0	0	0	1459.65	1851.98	0	0	0	1143.05	0	2849.13	0	0	0	0	0	0	2930.21	0	0	0	0
7.66_267.1602m/z	Rishitin	C14H22O2	7.66278	-0.0738187	267.16	neg	M+FA-H	108064	XSCYYIVXGBKTOC-GZZJDILISA-N	C[C@@H]1[C@H]([C@@H](CC2=C1C[C@@H](CC2)C(=C)C)O)O	1.9	C09715	Organic oxygen compounds	Organooxygen compounds	Alcohols and polyols	1390.27	1274.09	1707.22	0	5708.57	0	0	0	0	0	0	0	0	0	0	0	7675.76	672.034	0	0	0	0	0	0	0	0	2210.6	58118.3
8.91_489.2707m/z	9-Hydroxy-10-O-D-glucuronoside-12Z-octadecenoate	C24H42O10	8.90697	0.382721	489.271	neg	M-H									8390.8	6695.75	6386.8	0	6715.43	592.469	0	0	0	0	0	0	0	0	0	0	0	880.73	0	0	0	0	0	0	0	0	686.378	287539
7.07_148.0768m/z	2,3,6,7-Tetrahydrocyclopent[b]azepin-8(1H)-one	C9H11NO	7.07228	0.314088	148.077	neg	M-H									3218.75	2505.96	3434.08	0	2140.3	0	0	0	0	210.005	0	0	0	0	0	0	97.0035	0	0	0	0	0	95102.1	0	0	0	2205.32	2911.32
3.55_310.1157m/z	N2,N2-Dimethylguanosine	C12H17N5O5	3.54842	-0.0185722	310.116	neg	M-H	135501639	RSPURTUNRHNVGF-IOSLPCCCSA-N	CN(C)C1=NC2=C(C(=O)N1)N=CN2[C@H]3[C@@H]([C@@H]([C@H](O3)CO)O)O	-1.3		Nucleosides, nucleotides, and analogues	Purine nucleosides		51428.4	61689.7	66052.3	0	82077	76320.7	960.823	18185	158667	141562	0	0	75100.5	187739	0	135318	195180	146180	0	0	0	0	0	80158.1	40385.1	34983.6	0	100294
6.06_259.1551m/z	3-Hydroxy-2-octylpentanedioic acid	C13H24O5	6.06427	-0.144923	259.155	neg	M-H	23844018	ROYIOVVKJBERGN-UHFFFAOYSA-N	CCCCCCCCC(C(CC(=O)O)O)C(=O)O	2.8		Organic acids and derivatives	Hydroxy acids and derivatives	Medium-chain hydroxy acids and derivatives	5111.74	3358.04	4420.43	0	58844.8	0	0	0	0	5963.57	0	0	0	0	0	0	86623.5	863.713	0	0	0	0	0	0	0	0	1685.24	59626.5
10.18_329.2333m/z	Avocadyne	C17H32O3	10.1825	-0.06596	329.233	neg	M+FA-H	3015189	OHLQBKZXSJYBMK-UHFFFAOYSA-N	C#CCCCCCCCCCCCC(CC(CO)O)O	4.3		Lipids and lipid-like molecules	Fatty Acyls	Fatty alcohols	5314.82	5501.52	4652.55	333.148	0	0	0	352.172	0	0	0	0	0	240.036	0	0	0	1593.52	0	0	252.821	299.687	149301	3457.53	702.634	220.074	735.181	0
2.25_545.2337n	Dihydrozeatin-9-N-glucoside-O-glucoside	C22H35N5O11	2.2485	0.747663	590.232	neg	M+Na-2H, M+FA-H	25201996	DRPMMLWYLAPTPK-CLORPHGJSA-N	CC(CCNC1=C2C(=NC=N1)N(C=N2)[C@@H]3[C@@H]([C@H]([C@@H]([C@H](O3)CO)O)O)O)CO	-0.5		Organic oxygen compounds	Organooxygen compounds	Carbohydrates and carbohydrate conjugates	10548.8	12042.6	17258.6	0	145840	4649.04	0	1858.57	7237.31	4808.4	23482.9	14526.5	7688.06	23016.6	17725.3	1318.38	0	15603.1	6859.89	6651.49	0	0	60383.3	1835.92	1820	10054.2	56297.3	100623
5.78_871.2444m/z	Uroporphyrinogen I	C40H44N4O16	5.78397	-0.289594	871.244	neg	M+Cl					C05766				7172.37	3813.33	0	0	8333.83	0	2810.91	0	0	0	2616.56	0	0	3349.76	0	0	0	0	0	0	0	0	0	0	2444.09	0	242685	0
8.67_287.2228m/z	7(14)-Farnesene-9,12-diol	C15H30O2	8.66697	0.202174	287.223	neg	M+FA-H	131753009	VBYQXYSSKALZIL-UHFFFAOYSA-N	CCC(C)CCCC(=C)CC(CC(C)CO)O	4.7		Lipids and lipid-like molecules	Prenol lipids	Sesquiterpenoids	6879	6088.45	7184.51	529.824	1799.15	316.776	0	0	265.303	2400.88	607.482	0	559.561	0	0	0	830.812	5014.69	0	1035.8	0	427.614	141164	0	5249.26	0	4188.47	5119.83
8.09_267.1602m/z	Prostaglandin lactone-diol	C15H24O4	8.0935	-0.00892558	267.16	neg	M-H	12895812	UMDQPEMZJHAFNL-FNLFQXNBSA-N	CCCCC[C@@H](/C=C/[C@H]1[C@@H](C[C@H]2[C@@H]1CC(=O)O2)O)O	1.9		Lipids and lipid-like molecules	Fatty Acyls	Fatty alcohols	9018.58	8262.78	8722.74	0	190486	1158.23	0	344.414	0	2862.68	0	642.248	0	0	0	0	114186	4259.4	0	0	0	0	1333.14	0	0	0	1167.89	33139.1
6.73_253.9953m/z	Stepronin	C10H11NO4S2	6.73015	0.607312	253.995	neg	M-H2O-H									9013.85	9943.42	8866.52	4036.98	1470.75	0	0	0	0	0	0	0	0	0	0	0	3141.28	0	0	0	0	0	346160	0	0	0	0	545.711
4.37_154.0874m/z	Hexanoylglycine	C8H15NO3	4.36822	0.54978	154.087	neg	M-H2O-H	99463	UPCKIPHSXMXJOX-UHFFFAOYSA-N	CCCCCC(=O)NCC(=O)O	1		Organic acids and derivatives	Carboxylic acids and derivatives	Amino acids, peptides, and analogues	4840.41	3955.55	5425.43	8692.58	2050.34	0	1067.71	336.749	0	2246.43	757.524	0	0	0	372.859	0	959.096	407.995	1935.62	0	2187.59	435.825	74231.3	410.899	963.993	6407.05	435.194	7846.76
6.35_297.0831m/z	Deoxyinosine	C10H12N4O4	6.35122	-3.99457	297.083	neg	M+FA-H	135398593	VGONTNSXDCQUGY-RRKCRQDMSA-N	C1[C@@H]([C@H](O[C@H]1N2C=NC3=C2N=CNC3=O)CO)O	-1.7	C05512	Nucleosides, nucleotides, and analogues	Purine nucleosides	Purine 2'-deoxyribonucleosides	22015	17811.5	20192.9	55978.4	13511.5	10539.5	5439.56	14816.7	31453.9	11790.8	10686.7	44830.5	16243.4	39454.4	44198.3	18930.5	22505.1	11796.4	13683.1	22418	4635.24	42959.5	9854.84	23730.3	12365.5	732.31	141984	16749.3
7.46_411.1562m/z	11beta,20-Dihydroxy-3-oxopregn-4-en-21-oic acid	C22H30O5	7.46168	-4.71743	411.156	neg	M+K-2H									5266.84	5705.23	5290.49	0	5131.93	10712.6	10858.5	9141.93	3556.84	11496.4	3991.62	4005.09	7846.84	9773.49	3826.37	537.159	10659.1	6012.52	1648.16	0	23247.1	0	0	0	5.50781	0	14685.7	11208
10.35_412.1432m/z	13E-Tetranor-16-carboxy-LTE4	C19H27NO7S	10.347	-0.803967	412.143	neg	M-H									2971.41	0	942.372	9.5713	10473.8	0	0	0	0	0	0	0	5.34277	0	0.00341811	0	81455.6	0	0	0	0	1.61538	0	0.16213	0	1.63675	0	0
6.61_192.0667m/z	p-Methylhippuric acid	C10H11NO3	6.60757	0.421618	192.067	neg	M-H	97479	NRSCPTLHWVWLLH-UHFFFAOYSA-N	CC1=CC=C(C=C1)C(=O)NCC(=O)O	1.7		Benzenoids	Benzene and substituted derivatives	Benzoic acids and derivatives	21492.3	19911.4	19833	37265	115176	5356.65	8320.74	6868.71	9107.44	8881.43	12598.4	13815.2	4929.92	6850.11	16946.7	10125.4	50244	3507.39	12253.4	7151.47	12904.3	8091.93	32219.5	10387.9	12542	19747.2	24024.6	152300
5.13_277.1228m/z	Pantetheine	C11H22N2O4S	5.12507	0.339524	277.123	neg	M-H	439322	ZNXZGRMVNNHPCA-VIFPVBQESA-N	CC(C)(CO)[C@H](C(=O)NCCC(=O)NCCS)O	-1	C00831	Organic acids and derivatives	Carboxylic acids and derivatives	Amino acids, peptides, and analogues	21221.1	24120.9	14963.4	19868.4	50789.1	0	4816.76	3727.79	0	5006.89	0	0	0	0	0	0	59071.7	0	0	823.658	28098.2	0	501923	0	0	0	17067.3	76891.8
2.82_194.0458m/z	N-Acetyl Mesalazine	C9H9NO4	2.8159	-0.347603	194.046	neg	M-H	65512	GEFDRROBUCULOD-UHFFFAOYSA-N	CC(=O)NC1=CC(=C(C=C1)O)C(=O)O	1.6		Benzenoids	Benzene and substituted derivatives	Benzoic acids and derivatives	0	0	1739.75	339.675	12173.6	0	0	0	871.992	1373.91	0	0	0	0	0	403.101	2111.37	0	0	0	248.708	0	2534.29	320.235	323.096	0	0	17034.5
5.63_393.1304m/z	N-Acetylserotonin glucuronide	C18H22N2O8	5.63393	0.115414	393.13	neg	M-H	29971054	DRKQFNYKSNWOTC-RNGZQALNSA-N	CC(=O)NCCC1=CNC2=C1C=C(C=C2)O[C@H]3[C@@H]([C@H]([C@@H]([C@H](O3)C(=O)O)O)O)O	-0.3		Organic oxygen compounds	Organooxygen compounds	Carbohydrates and carbohydrate conjugates	0	1402.84	0	77.8709	12573.3	0	0	0	0	0	0	0	0	0	0	0	73828.3	0	0	0	0	0	3398.39	328.463	0	0	5413.1	26130.4
4.95_907.4068m/z	Butyl (S)-3-hydroxybutyrate [arabinosyl-(1->6)-glucoside]	C19H34O12	4.94895	4.41849	907.407	neg	2M-H	73981662	MLIAQAVEASULJH-UHFFFAOYSA-N	CCCCOC(=O)CC(C)OC1C(C(C(C(O1)COC2C(C(C(CO2)O)O)O)O)O)O	-2.6		Lipids and lipid-like molecules	Fatty Acyls	Fatty acyl glycosides	86225.4	95773.8	120928	13747.1	2.44612e+06	73213	6946.92	49252.2	181342	95650.2	74309	449608	103080	211120	24448.3	163728	1.03233e+06	60685.5	69723.4	6205.08	38852.2	6642.21	447141	19637.1	6022.5	0	543987	1.06154e+06
5.69_222.0409m/z	4-(2-Amino-3-hydroxyphenyl)-2,4-dioxobutanoic acid	C10H9NO5	5.69013	0.401167	222.041	neg	M-H	440741	YCJNYHCCOXVYAF-UHFFFAOYSA-N	C1=CC(=C(C(=C1)O)N)C(=O)CC(=O)C(=O)O	0.7		Organic oxygen compounds	Organooxygen compounds	Carbonyl compounds	0	0	0	0	1767.13	0	0	0	2172.48	11022	0	1294.81	0	0	0	656.533	0	0	0	0	0	0	0	0	0	0	285922	48914.6
6.70_261.0404m/z	4-hydroxy-7-methyl-5H-furo[2,3-g]isochromen-5-one	C12H8O4	6.69517	-0.0640811	261.04	neg	M+FA-H									55973.9	4286.2	0	34419.8	27350.7	25620.6	15763.3	15679.8	11603.5	10735.8	11600.5	9341.81	6698.3	5095.2	5260.82	4329.36	1382.46	3297.25	2920.42	2023.29	393.404	932.803	558.916	0	864.336	495.381	423.562	0
7.20_377.1718m/z	Piperochromanoic acid	C22H28O4	7.19683	-4.46127	377.172	neg	M+Na-2H	13845940	XBOKPWYVDNVFMX-DHDCSXOGSA-N	CC(=CCC/C(=C\CCC1C(=C)CC2=C(O1)C(=CC(=C2)C(=O)O)O)/C)C	5.5		Lipids and lipid-like molecules	Prenol lipids	Monoterpenoids	15462.6	17280.5	20324.6	0	22847.8	11405.4	20423.5	14731.9	34902.1	67303.6	3586.71	35747.4	13644.3	30369.7	6144.24	17310.5	19715.5	14335.6	7793.29	1944.34	42025.2	3157.43	6131.66	4127.8	0	2043.46	37484.9	22075.1
6.91_179.0714m/z	7-Nonene-3,5-diyn-1-ol	C9H10O	6.91432	0.197686	179.071	neg	M+FA-H									6394.47	5679.25	4800.68	207.154	0	0	236.55	162.264	343.202	0	205.881	0	0	0	0	0	0	0	223.123	0	0	0	178821	0	0	0	215.44	363.292
6.20_361.1407m/z	N-(1-Deoxy-1-fructosyl)tryptophan	C18H24N2O7	6.19603	0.594565	361.141	neg	M-H2O-H	101628891	QWGZQROFKDGNKL-DHWLWTGASA-N	C1=CC=C2C(=C1)C(=CN2)C[C@@H](C(=O)O)NCC3([C@H]([C@@H]([C@H](O3)CO)O)O)O	-2.6		Organic oxygen compounds	Organooxygen compounds	Carbohydrates and carbohydrate conjugates	130458	122007	120259	88887.6	478838	31789.4	29392.6	19609.7	45126.9	188261	4716.06	134521	14439.5	50871.9	7664.07	40469	1.08944e+06	15554.6	35336.9	2172.9	53309.2	6685.29	66732.2	4228.21	1792.61	1297.98	480536	1.27228e+06
5.80_325.1054m/z	Phenylalanyl-Aspartate	C13H16N2O5	5.79503	4.48491	325.105	neg	M+FA-H									5118.25	5252.22	5090.38	0	139048	0	0	0	0	0	2144.51	0	0	0	0	0	208557	0	0	0	0	0	0	0	0	0	0	103370
2.55_459.2694n	Ala Leu Gly Ile Ser	C20H37N5O7	2.55227	0.309286	458.262	neg	M-H, M+Cl									1.15537e+06	1.25072e+06	1.21978e+06	1719.75	493.714	707893	10240.6	420036	5.79552e+06	862590	5010.72	6.74394e+06	682574	6.12456e+06	22995	1.20967e+06	1344.38	491644	17797.5	27849.3	0	4.05853e+06	19520.8	490877	369912	28860	614322	940.27
5.65_262.0723m/z	4-Hydroxyphenylacetylglutamic acid	C13H15NO6	5.64545	0.80161	262.072	neg	M-H2O-H					C05595				487.789	1156.39	1135.01	3423.79	1491.97	0	0	0	0	0	0	0	0	0	0	0	3956.09	0	859.161	1573.77	5639.8	0	8318.72	686.008	0	33972.4	0	3739.99
8.13_327.1815m/z	Lactapiperanol C	C16H26O4	8.12937	0.797468	327.182	neg	M+FA-H	85158920	DEBINYRQIQKNDF-UHFFFAOYSA-N	CC1(CC2C(C1)C3(CC34C(OCC4(C2O)O)OC)C)C	1.5		Lipids and lipid-like molecules	Prenol lipids	Diterpenoids	2512.26	522.448	1026.05	4313.64	0	0	0	0	14546.1	0	0	0	0	0	0	0	886.71	9849.33	0	0	0	0	0	0	0	943.397	0	0
4.62_1005.5265m/z	LysoPE(18:4(6Z,9Z,12Z,15Z)/0:0)	C23H40NO7P	4.62228	4.4011	1005.53	neg	2M+Hac-H	52925137	WPGYUFCFBKWCSL-JVBHARQXSA-N	CC/C=C\C/C=C\C/C=C\C/C=C\CCCCC(=O)OC[C@H](COP(=O)(O)OCCN)O	0.5		Lipids and lipid-like molecules	Glycerophospholipids	Glycerophosphoethanolamines	173140	255491	217689	0	0	67338.1	0	0	84193.2	73462.6	704785	137109	42929.9	212991	1.55012e+06	247404	0	309028	498258	0	56510.5	64997.4	1.79356e+06	8311.33	160433	128475	611.966	0
8.13_347.2440m/z	Caproate (6:0)	C6H12O2	8.12937	0.272312	347.244	neg	3M-H									6188.22	6726.99	3788.59	23719.1	2413.47	555.627	392.979	1047.12	7739.24	0	2468.15	8123.31	7578.52	3805.75	7908.91	2308.69	7992.05	3510.8	4225.73	1912.92	3057.8	8622.22	3326.89	12146	3062.65	6391.3	9906.17	4253.79
8.70_280.1343m/z	N-[2-hydroxy-2-(4-methoxyphenyl)ethyl]-3-phenylpropanimidic acid	C18H21NO3	8.7041	0.0687644	280.134	neg	M-H2O-H									3876.4	3619.88	4281.93	232.913	0	0	100436	0	0	284.3	0	0	0	0	221.186	0	264.871	2168.76	0	0	119041	0	0	0	242.435	0	526.896	0
5.74_377.1753m/z	(3'x,5'a,9'x,10'b)-O-(3-Hydroxy-6-oxo-7-drimen-11-yl)umbelliferone	C24H28O5	5.7399	-1.46986	377.175	neg	M-H2O-H									19055.4	18050	24116.2	0	134800	0	835.604	0	0	51480.8	1010.17	1020.65	0	2397.8	2650.86	1089.48	69086.1	1209.91	832.954	1806.78	0	0	0	0	0	1999.31	158826	111617
7.75_401.2292m/z	Bisnorcholic acid	C22H36O5	7.75453	-4.56271	401.229	neg	M+Na-2H	9547705	BBSJMECOWBMUCF-XPCRKILGSA-N	C[C@@H]([C@H]1CC[C@@H]2[C@@]1([C@H](C[C@H]3[C@H]2[C@@H](C[C@H]4[C@@]3(CC[C@H](C4)O)C)O)O)C)C(=O)O	3		Lipids and lipid-like molecules	Steroids and steroid derivatives	Bile acids, alcohols and derivatives	560.931	467.603	0	0	56413	0	0	0	0	0	0	119.444	0	0	0	0	6296.96	3978.52	0	0	0	0	0	0	0	0	117.495	0
0.84_127.0401m/z	Solerol	C6H10O4	0.83925	0.318076	127.04	neg	M-H2O-H	21252275	QFCPIZSGDXQFDK-UHFFFAOYSA-N	C1CC(=O)OCC(C1O)O	-1.1		Organoheterocyclic compounds	Lactones		4929.09	4023.22	5573.51	0	228121	1135.38	0	476.945	0	0	0	0	0	0	0	0	1755.65	0	0	0	255.822	0	1379.22	0	0	0	823.392	1290.72
6.60_356.1165m/z	Niazimicin A	C16H23NO6S	6.59738	-2.21367	356.117	neg	M-H									0	0	0	85.9177	11467.3	0	0	0	0	0	697.453	0	0	0	0	0	48728	0	0.146558	625.128	0	0.0247907	0	0.840692	0.0102617	591.378	0	957.038
0.81_76.0763m/z	Trimethylamine N-oxide	C3H9NO	0.809717	7.4657	76.0763	pos	M+H	1145	UYPYRKYUKCHHIB-UHFFFAOYSA-N	C[N+](C)(C)[O-]	-0.3	C01104	Organic nitrogen compounds	Organonitrogen compounds	Aminoxides	10398.5	9897.84	8189.11	0	25693.1	2325.23	22227.9	0	736.518	115487	2449.27	1602.81	2294.76	172.133	0	0	54359	138.862	2281.79	0	46692.3	898.073	1169.63	0	0	4060.27	12072.8	139885
8.26_284.1277m/z	N-Phenylacetylphenylalanine	C17H17NO3	8.25513	-1.56575	284.128	pos	M+H	47579	LIIPHJDKZNTNII-HNNXBMFYSA-N	C1=CC=C(C=C1)C[C@@H](C(=O)O)NC(=O)CC2=CC=CC=C2	1.9		Organic acids and derivatives	Carboxylic acids and derivatives	Amino acids, peptides, and analogues	9816.88	10004.5	10780.3	1209.44	3647.83	0	3554.67	0	1131.55	340.53	1593.04	0	242.007	0	415.594	316.616	652838	0	807.547	0	9328.33	0	0	593.157	0	356.598	0	158818
0.81_103.1233m/z	Cadaverine	C5H14N2	0.809717	3.19002	103.123	pos	M+H	273	VHRGRCVQAFMJIZ-UHFFFAOYSA-N	C(CCN)CCN	-0.6	C01672	Organic nitrogen compounds	Organonitrogen compounds	Amines	343103	353104	347274	0	0	0	0	0	214.539	0	0	0	203.214	0	0	0	0	0	0	88603.6	0	69418.6	0	3.79643e+06	10533.2	3878.8	4464.81	9674.49
5.73_529.2403m/z	Valyl-Glutamine	C10H19N3O4	5.72517	4.06249	529.24	pos	2M+K									0	0	0	0	226920	7671.38	8600.45	0	0	7038.76	0	0	0	0	6463.84	0	145242	251.582	342.327	0	9428.64	1974.59	14161.5	0	0	0	16021.6	168197
4.96_272.1601m/z	L-Pyridosine	C12H18N2O4	4.95797	-1.62403	272.16	pos	M+NH4	15664012	HNGPZFLHRXCYGZ-UHFFFAOYSA-N	CC1=CC(=O)C(=CN1CCCCC(C(=O)O)N)O	-2		Organic acids and derivatives	Carboxylic acids and derivatives	Amino acids, peptides, and analogues	68260.8	48724.4	38741.3	7264.61	2462.34	0	540.431	10703.6	198893	41811.8	703.988	130964	0	114960	0	97522.2	0	0	0	20053	0	308443	0	0	0	0	62136.9	0
4.08_194.1651m/z	1-Benzylpiperazine	C11H16N2	4.08375	-0.572013	194.165	pos	M+NH4									15454.6	12832	11837.7	34975.6	18312.7	5229.34	9027.25	28676.6	19276.1	0	0	24791.7	15043.9	17541.3	1895.06	8842.92	5209.77	0	2713.63	706.238	20075.7	999.174	827.093	2729.69	0	0	77578.2	318065
1.93_298.1141m/z	3'-O-Methylguanosine	C11H15N5O5	1.93117	-1.80627	298.114	pos	M+H	135742509	UYARPHAXAJAZLU-KQYNXXCUSA-N	CO[C@@H]1[C@H](O[C@H]([C@@H]1O)N2C=NC3=C2N=C(NC3=O)N)CO	-1.9		Nucleosides, nucleotides, and analogues	Purine nucleosides		256458	251696	266133	0	1.82217e+06	425982	213810	393898	148110	93584.7	0	334222	348002	227695	0	378755	2.59296e+06	386531	346779	0	336273	0	894194	598607	37370.8	0	364159	1.60446e+06
11.83_444.3316m/z	Leupeptin	C20H38N6O4	11.8337	5.33357	444.332	pos	M+NH4	72429	GDBQQVLCIARPGH-ULQDDVLXSA-N	CC(C)C[C@@H](C(=O)N[C@@H](CC(C)C)C(=O)N[C@@H](CCCN=C(N)N)C=O)NC(=O)C	0.4	C01591	Organic acids and derivatives	Carboxylic acids and derivatives	Amino acids, peptides, and analogues	13676.6	12574.7	13068.2	0	97631.7	0	0	0	31022.8	32793.9	0	22279.5	25885.9	0	32516.7	0	19495.2	0	0	31721.3	0	0	51382.5	34403	48027.7	0	0	0
12.64_338.1601m/z	[(2R)-1-[(2S)-6-oxo-2,3-dihydropyran-2-yl]propan-2-yl] 3-(3,4-dihydroxyphenyl)propanoate	C17H20O6	12.6445	0.871479	338.16	pos	M+NH4	11782184	DEJPAJWPCTUPPL-YPMHNXCESA-N	C[C@H](C[C@@H]1CC=CC(=O)O1)OC(=O)CCC2=CC(=C(C=C2)O)O	2.6		Benzenoids	Phenols	Benzenediols	17161.1	14012.1	11969.9	0	32261.9	0	0	0	13139.9	74012.3	51.7065	52682.4	53979.5	0	54764	0	3442.53	0	0	10299.2	0	0	14003.9	48619.7	10850.9	0	0	0
5.67_259.1437m/z	N-Methylflindersine	C15H15NO2	5.66788	-1.82432	259.144	pos	M+NH4					C10731				6407.7	8112.91	3324.98	56574	63337.6	4609.65	1913.33	2748.93	0	7283.67	9796.32	3404.62	2906.17	3432.76	7849.33	5000.53	60238.2	5153.77	1655.88	0	1761.26	0	14285	3987.18	2358.34	4168.85	18598.6	48548.1
9.22_308.2214m/z	(9Z,11E,13E,15Z)-4-Oxo-9,11,13,15-octadecatetraenoic acid	C18H26O3	9.21645	-2.04037	308.221	pos	M+NH4	131751133	ZYOSGENSARGRME-WYVWLRFESA-N	CC/C=C\C=C\C=C/C=C/CCCCC(=O)CCC(=O)O	3.9		Lipids and lipid-like molecules	Fatty Acyls	Lineolic acids and derivatives	2174.98	2796.55	1906	0	9099.23	0	0	0	2753.01	23462.9	0	4396.37	16487	0	11818	0	0	0	0	657.462	0	0	2746.06	9447.29	1145.09	0	0	0
5.09_325.1390m/z	7-Methylinosine	C11H15N4O5+	5.09155	3.40563	325.139	pos	M+ACN+H	135926583	VJNXUFOTKNTNPG-IOSLPCCCSA-O	CN1C=[N+](C2=C1C(=O)NC=N2)[C@H]3[C@@H]([C@@H]([C@H](O3)CO)O)O	-2		Nucleosides, nucleotides, and analogues	Purine nucleosides		14727.4	11011.2	9481.62	18753.9	1.08507e+06	0	0	0	457.95	3867.9	0	2696.78	0	1376.37	0	2385.09	701554	0	0	0	0	0	4478.57	0	0	0	16466.6	420719
6.28_298.2122m/z	Val Val Val	C15H29N3O4	6.27902	-1.06854	298.212	pos	M+H-H2O	7020215	LSLXWOCIIFUZCQ-SRVKXCTJSA-N	CC(C)[C@@H](C(=O)N[C@@H](C(C)C)C(=O)N[C@@H](C(C)C)C(=O)O)N	-2.1	C01653	Organic acids and derivatives	Carboxylic acids and derivatives	Amino acids, peptides, and analogues	19126.8	18012.1	18064.5	0	958.266	8635.1	272485	24027.1	6058.09	0	0	0	21176.2	2029.08	0	1918.94	0	7148.61	0	0	221981	7437.99	0	0	0	823.767	318.547	0
5.04_385.1390m/z	(+)-Bicuculline	C20H17NO6	5.03982	-1.2353	385.139	pos	M+NH4	10237	IYGYMKDQCDOMRE-ZWKOTPCHSA-N	CN1CCC2=CC3=C(C=C2[C@H]1[C@H]4C5=C(C6=C(C=C5)OCO6)C(=O)O4)OCO3	2.6	C09364	Alkaloids and derivatives	Phthalide isoquinolines		16325.6	18318	10445	0	549520	0	0	0	0	126059	0	8520.1	6662.88	0	0	14952.2	0	0	0	0	0	0	0	0	0	0	418738	168054
1.11_403.1818m/z	N-(gamma-Glutamyl)ethanolamine	C7H14N2O4	1.11258	4.974	403.182	pos	2M+Na	10198007	DGBJQQBLTDLFMF-UHFFFAOYSA-N	C(CC(=O)NCCO)C(C(=O)O)N	-4.6		Organic acids and derivatives	Carboxylic acids and derivatives	Amino acids, peptides, and analogues	0	5922.94	6050.36	102113	541723	0	0	8046.97	0	0	0	13305.7	0	8597.42	0	0	415382	0	0	0	0	0	0	112422	0	0	43161.6	387471
9.53_360.2525m/z	Oxymesterone	C20H30O3	9.53273	-2.53019	360.253	pos	M+ACN+H	72061	RXXBBHGCAXVBES-XMUHMHRVSA-N	C[C@]12CCC(=O)C(=C1CC[C@@H]3[C@@H]2CC[C@]4([C@H]3CC[C@]4(C)O)C)O	3.2	C14665	Lipids and lipid-like molecules	Steroids and steroid derivatives	Androstane steroids	4174.75	4091.95	5981.37	0	479240	0	0	0	0	0	0	0	0	0	0	0	0	0.0576639	0	0	0	0	0	0	0	0	344.318	11707
2.30_362.1915m/z	Ile Thr Glu	C15H27N3O7	2.29533	-1.8916	362.191	pos	M+H	71464590	AUTNXSQEVVHSJK-YVNDNENWSA-N	CC[C@H](C)[C@@H](C(=O)O)NC(=O)[C@H](CCC(=O)O)NC(=O)[C@H](CCC(=O)O)N	-3.3		Organic acids and derivatives	Carboxylic acids and derivatives	Amino acids, peptides, and analogues	4552.02	6689.22	16019.8	919816	10861.4	2204.34	3010.38	151.167	1946.1	0	409.392	1916.41	2810.4	1998.85	127.034	9217.88	7005.23	5268.76	0	107.564	1526.95	12.0687	36643.8	342061	21.0081	2694.52	9106.13	49181
3.92_492.2085m/z	Pyridinoline	C18H28N4O8	3.92463	4.82295	492.209	pos	M+ACN+Na	105068	LCYXYLLJXMAEMT-SAXRGWBVSA-N	C1=C(C(=C(C=[N+]1C[C@@H](CC[C@@H](C(=O)[O-])N)O)O)C[C@@H](C(=O)O)N)CC[C@@H](C(=O)O)N	-8.6		Organic acids and derivatives	Carboxylic acids and derivatives	Amino acids, peptides, and analogues	88204.2	43826.8	84809	141106	18031	850.83	132.652	50.2386	26288.6	114167	0	226631	16507.2	158753	4604.81	151988	14628.9	43426.9	46006.7	0	0	9020.37	77894.3	741173	0	82.072	160836	33295.9
7.29_415.1859m/z	Phenylpropionylglycine	C11H13NO3	7.29015	-1.14576	415.186	pos	2M+H									3212.73	0	1000.55	1262.46	3899.59	0	0	0	0	0	0	0	0	0	0	0	223512	523.927	0	0	0	0	0	0	0	0	0	61509.1
0.98_599.3506m/z	Diphthine	C13H23N4O4+	0.975217	-0.826269	599.351	pos	2M+H	11080426	CBQVLMCHMFGPMX-UWVGGRQHSA-O	C[N+](C)(C)[C@@H](CCC1=NC=C(N1)C[C@@H](C(=O)O)N)C(=O)O	-2.9	C01573	Organic acids and derivatives	Carboxylic acids and derivatives	Amino acids, peptides, and analogues	53362.5	68185.6	52257.5	0	0	97086.8	10945.8	80508.8	118406	270042	102382	190035	33355.3	168206	328717	161218	0	120323	87064.7	0	0	25183.7	0	0	0	0	21927.1	0
5.85_227.0811m/z	Indolylacryloylglycine	C13H12N2O3	5.84762	-1.71636	227.081	pos	M+H-H2O	5370648	DUIFVCFSAWHIOD-AATRIKPKSA-N	C1=CC=C2C(=C1)C(=CN2)/C=C/C(=O)NCC(=O)O	1.3		Organic acids and derivatives	Carboxylic acids and derivatives	Amino acids, peptides, and analogues	4175.38	6594.93	9608.94	9165.08	45853.1	0	0	0	0	3863.35	0	0	0	0	0	0	0	0	0	0	0	0	13803.1	0	0	0	1602.61	76742.5
1.47_301.1025m/z	3-Hydroxymugineic acid	C12H20N2O9	1.47098	-1.51181	301.103	pos	M+H-2H2O									3245.25	2881.95	1570.17	195674	10195.2	0	0	0	0	0	0	0	0	0	0	0	44479.8	0	0	0	0	0	0	6123.52	0	0	0	8683.02
6.19_350.2895m/z	Floionolic acid	C18H36O5	6.18745	-1.69568	350.29	pos	M+NH4	12144794	OISFHODBOQNZAG-IAGOWNOFSA-N	C(CCCCO)CCC[C@H]([C@@H](CCCCCCCC(=O)O)O)O	3.6		Lipids and lipid-like molecules	Fatty Acyls	Fatty acids and conjugates	19957.2	29185.6	16545.9	177545	41392.7	8588.78	0	1504.31	21666.2	1322.68	0	38366.3	19340.7	25409.2	48691.3	5551.64	58517.8	33506.6	28298.4	15958.7	7903.97	49901.7	20547.7	47350.4	9014	19940	37516.2	40140.6
1.61_138.0912m/z	tyramine	C8H11NO	1.60963	-0.84034	138.091	pos	M+H	5610	DZGWFCGJZKJUFP-UHFFFAOYSA-N	C1=CC(=CC=C1CCN)O	1.1	C00483	Benzenoids	Benzene and substituted derivatives	Phenethylamines	13339.2	13143.5	11688.7	35684	23857	1224.69	2035.96	9559.69	2548.01	197057	1208.8	2699.76	2405.28	2040.84	1350.55	1882.39	64781.7	23937.6	2693.24	548.318	4873.55	968.907	7654.2	2824.44	1902.55	3067.94	9925.43	63625.6
12.58_308.2037m/z	Farnesylcysteine	C18H31NO2S	12.5783	-1.64176	308.204	pos	M+H-H2O	6438372	SYSLNQMKLROGCL-BCYUYYMPSA-N	CC(=CCC/C(=C/CC/C(=C/CSC[C@@H](C(=O)O)N)/C)/C)C	2.5	C19691	Lipids and lipid-like molecules	Prenol lipids	Sesquiterpenoids	25699.9	21057.5	19688.8	174.021	53194	0	0	87.3571	22745.9	121476	0	69089.3	85143	85.112	82748.2	91.7781	3700.46	0	0	15059.3	0	82.5916	24891.1	82463.6	17469.6	117.891	113.957	215.047
7.85_174.0547m/z	Quinaldic acid	C10H7NO2	7.84768	-1.23633	174.055	pos	M+H	7124	LOAUVZALPPNFOQ-UHFFFAOYSA-N	C1=CC=C2C(=C1)C=CC(=N2)C(=O)O	1.6	C06325	Organoheterocyclic compounds	Quinolines and derivatives	Quinoline carboxylic acids	0	1390.52	709.09	0	8141.32	0	0	0	381.973	0	0	0	0	0	0	0	5923.93	0	0	0	0	0	4954.66	0	0	0	0	19340.9
2.78_174.0218m/z	Sulfanilic acid	C6H7NO3S	2.7807	-0.804396	174.022	pos	M+H	8479	HVBSAKJJOYLTQU-UHFFFAOYSA-N	C1=CC(=CC=C1N)S(=O)(=O)O	-0.6	C06335	Benzenoids	Benzene and substituted derivatives	Benzenesulfonic acids and derivatives	4890.35	3049.33	4140.36	22600.1	33705.4	0	0	7967.53	0	15863.9	0	1475.59	0	0	1189.36	0	25341.6	0	0	467.764	0	0	9230.11	0	504.077	40498	78711	29765
5.11_428.2026n	Taraxacolide 1-O-b-D-glucopyranoside	C21H32O9	5.11082	-4.739	874.439	pos	M+Na, 2M+NH4	131751813	ZNBJBJUEJZNPLD-UHFFFAOYSA-N	CC1C2CCC3(C(CC(=O)C(C3C2OC1=O)C)OC4C(C(C(C(O4)CO)O)O)O)C	-0.1		Lipids and lipid-like molecules	Prenol lipids	Terpene lactones	11821.2	41728.5	12148.5	313406	0	31741.6	65014.5	69453.5	90016.9	54.6579	0	16931.5	24547.2	19166.6	28678.6	38627.1	10739.3	3703.73	0	0	4409.8	0	0	2963.82	88404.4	0	0	0
6.89_304.2114m/z	3-Hydroxyoctanoyl carnitine	C15H29NO5	6.8869	-1.59595	304.211	pos	M+H									15007.5	11585.1	12195.2	0	204556	0	0	0	0	0	0	0	0	0	0	0	1.09749e+06	3092.3	0	0	0	0	0	0	0	0	629.474	0
1.43_545.2084m/z	Travoprost	C26H35F3O6	1.43367	-2.60285	545.208	pos	M+2Na-H									2913.51	0	3078.29	544249	73299.9	0	0	0	0	0	0	0	0	0	0	0	326046	0	0	0	3862.09	0	304.491	0	0	56625.6	0	30937.3
5.77_327.1194m/z	Humilixanthin	C14H18N2O7	5.7687	2.25077	327.119	pos	M+H					C08548				34693.9	28531.8	36314.6	26147.7	1.51103e+06	0	0	0	0	0	0	0	0	0	0	0	2.68038e+06	0	596.26	0	0	0	3453.3	0	302.595	0	0	1.04073e+06
7.40_321.0866m/z	8-Deoxy-11-hydroxy-13-chlorogrosheimin	C15H19ClO4	7.39723	0.506873	321.087	pos	M+Na									5542.39	2580.92	4326.91	1947.34	271128	0	0	0	0	0	0	0	0	0	0	0	43524	0	0	0	0	0	11168.4	0	0	0	0	71741.6
11.18_484.3839m/z	Hypusine	C10H23N3O3	11.1781	4.71778	484.384	pos	2M+NH4	10922432	BZUIJMCJNWUGKQ-BDAKNGLRSA-N	C(CCNC[C@@H](CCN)O)C[C@@H](C(=O)O)N	-3.9		Organic acids and derivatives	Carboxylic acids and derivatives	Amino acids, peptides, and analogues	26201.8	25888.7	24528.9	1152.38	174298	394.889	0	370.185	61520.2	49426.6	450.922	24157.2	36941.4	0	44659.5	0	60325.4	0	0	88899.6	1476.53	319.245	89914.9	59123.9	146436	0	0	882.887
6.84_249.0688m/z	Tyrosyl-Cysteine	C12H16N2O4S	6.83853	-1.48948	249.069	pos	M+H-2H2O									2354.31	2166.72	2120.24	1863.19	19548.2	0	0	0	405	816.926	0	0	0	0	0	0	32577.2	0	0	0	0	0	22939.2	0	0	422.44	822.949	17870.8
6.06_202.0860m/z	N-Deschlorobenzoyl indomethacin	C12H13NO3	6.0594	-1.18696	202.086	pos	M+H-H2O	76151	TXWGINUZLBAKDF-UHFFFAOYSA-N	CC1=C(C2=C(N1)C=CC(=C2)OC)CC(=O)O	1.9		Organoheterocyclic compounds	Indoles and derivatives	Indolyl carboxylic acids and derivatives	2877.97	2419.16	2737.42	0	4169.63	0	0	0	0	4382.99	0	0	0	0	0	86417.9	0	0	0	0	0	0	586.704	0	0	0	1478.58	0
7.17_260.1027m/z	Tyr Asn	C13H17N3O5	7.1721	-1.03754	260.103	pos	M+H-2H2O	44230566	ONWMQORSVZYVNH-UWVGGRQHSA-N	C1=CC(=CC=C1C[C@@H](C(=O)N[C@@H](CC(=O)N)C(=O)O)N)O	-4.6		Organic acids and derivatives	Carboxylic acids and derivatives	Amino acids, peptides, and analogues	969.807	790.324	648.098	0	2940.23	0	0	0	0	361.665	0	339.856	316.583	248.266	419.023	0	0	0	0	0	0	0	50653	0	0	0	1171.01	0
7.03_222.1485m/z	Jasmolone	C11H16O2	7.03053	-1.77366	222.149	pos	M+ACN+H	5374699	SVRKACAGHUZSGU-SNAWJCMRSA-N	CC/C=C/CC1=C(C(CC1=O)O)C	1.1		Organic oxygen compounds	Organooxygen compounds	Alcohols and polyols	9987.58	9944.76	10128.2	0	0	0	171.339	3756.69	0	341991	0	0	0	0	0	0	0	0	0	0	0	0	0	0	0	0	0.401536	0
10.81_305.1855m/z	Piperanine	C17H21NO3	10.8098	-1.6306	305.186	pos	M+NH4	5320618	QHWOFMXDKFORMO-XVNBXDOJSA-N	C1CCN(CC1)C(=O)/C=C/CCC2=CC3=C(C=C2)OCO3	3.1		Organoheterocyclic compounds	Benzodioxoles		2291.59	1296.42	1715.25	0	15187	0	0	0	4337.5	4733.17	0	8151.43	4606.09	0	4518.36	0	0	0	0	3817.49	0	0	7905.13	12806.2	5843.04	0	0	0
7.67_399.1620m/z	N-Acetyl-9-O-lactoylneuraminic acid	C14H23NO11	7.67303	2.91117	399.162	pos	M+NH4	123962	NYWZBRWKDRMPAS-GRRZBWEESA-N	CC(=O)N[C@@H]1[C@H](C[C@](O[C@H]1[C@@H]([C@@H](COC(=O)C)O)O)(C(=O)O)O)O	-2.9	C04017	Organic oxygen compounds	Organooxygen compounds	Carbohydrates and carbohydrate conjugates	2695.86	1483.53	2201.94	6405.87	19532.8	0	0	0	0	2818.2	0	0	0	0	0	0	120051	0	0	0	0	0	0	0	0	0	5397.65	23436.5
5.47_403.1607m/z	4-Hydroxy-5-(phenyl)-valeric acid-O-glucuronide	C17H22O9	5.46892	2.18531	403.161	pos	M+CH3OH+H									3523.14	0	3386.49	310629	141387	0	0	0	2877.35	0	0	0	0	3171.9	0	0	193111	0	0	0	0	3116.86	0	3036.16	0	0	4482.49	315193
4.09_137.0709m/z	4-Aminobenzamide	C7H8N2O	4.0936	-0.612176	137.071	pos	M+H	76079	QIKYZXDTTPVVAC-UHFFFAOYSA-N	C1=CC(=CC=C1C(=O)N)N	-0.4		Benzenoids	Benzene and substituted derivatives	Benzoic acids and derivatives	2563.28	1745.03	4080.13	1964.01	64615.5	0	0	612.597	0	0	0	1101.15	0	0	0	0	18742.6	0	449.528	0	0	0	0	0	0	0	5454.73	287815
9.25_367.0741m/z	4-Phosphopantothenoylcysteine	C12H23N2O9PS	9.25132	4.37433	367.074	pos	M+H-2H2O									4968.07	5814.59	5200.66	0	110449	0	0	0	0	0	0	0	0	0	0	0	136961	0	0	0	0	0	104372	0	0	0	0	68083.7
10.14_452.2766m/z	LysoPA(16:0/0:0)	C19H39O7P	10.1362	-1.26544	452.277	pos	M+ACN+H	89566	YNDYKPRNFWPPFU-UHFFFAOYSA-N	CCCCCCCCCCCCCCCC(=O)OCC(COP(=O)(O)O)O	5		Lipids and lipid-like molecules	Glycerophospholipids	Glycerophosphates	1470.73	2123.82	2098.76	0	7076.08	0	0	0	71.4239	0	0	319.669	202.164	0	1254.8	0	540.409	0	0	0	0	90395.1	0	0	0	0	335.399	0
5.50_632.3843m/z	Gluten exorphin C	C29H57N5O12	5.5016	-3.29976	632.384	pos	M+H-2H2O	25221466	QFRLEUJNZXTNTR-YYOLRRQBSA-N	CC[C@H](C)[C@@H](C(=O)N[C@@H](CO)C(=O)N[C@@H](CC(C)C)C(=O)O)NC(=O)[C@@H]1CCCN1C(=O)[C@H](CC2=CC=C(C=C2)O)N	-1.2		Organic acids and derivatives	Carboxylic acids and derivatives	Amino acids, peptides, and analogues	0	0	0	477498	141170	1.31119	17.3014	43.3006	1088.03	0	0	0	0	16.7132	0	0	661689	348.427	0	2.23678	0	0	0	0	0	0	48288.7	288763
4.06_151.0389m/z	Phenylglyoxylic acid	C8H6O3	4.06365	-0.560852	151.039	pos	M+H	11915	FAQJJMHZNSSFSM-UHFFFAOYSA-N	C1=CC=C(C=C1)C(=O)C(=O)O	1.3	C02137	Benzenoids	Benzene and substituted derivatives	Benzoyl derivatives	26105	19790.8	26187.9	0	58556.2	0	0	0	517.003	753.611	0	0	0	0	0	0	150481	0	0	0	0	0	1.25012e+06	0	0	653.816	3012.77	59116.4
7.55_278.2109m/z	(4S)-Dihydrocurcumenone	C15H24O2	7.55488	-2.29541	278.211	pos	M+ACN+H									1214.15	682.532	375.342	0	104697	0	0	0.000720035	0	0	0	0	0.0590782	0	0	0	10678	0	0	0	0	0.869935	0	0	0	0	3.23996	0.590876
5.22_178.0861m/z	2-(2,6-dihydroxy-3,4-dimethoxycyclohexylidene)acetonitrile	C10H15NO4	5.2158	-0.953573	178.086	pos	M+H-2H2O									3237.56	2972.46	4658.6	29742.7	61762.9	4933.91	3058.62	0	0	3092.23	3872.61	0	3695.43	1063.08	3260.13	3724.33	49123.8	3425.04	818.705	4113.33	8043.46	3389.21	15270.2	3288.35	735.417	0	5927.29	57011
8.98_249.1482m/z	ISOLACTARORUFIN	C15H22O4	8.97533	-1.06183	249.148	pos	M+H-H2O	188437	VXHVLJHZFYIFJE-QIEUJACUSA-N	C[C@@]1([C@H]2CC(C[C@H]2[C@@H](C34C1(C3)C(=O)OC4)O)(C)C)O	0.8		Lipids and lipid-like molecules	Prenol lipids	Diterpenoids	1045.74	513.938	679.508	0	2343.38	0	0	0	0	0	0	0	0	0	0	0	7152.57	375.062	0	0	0	0	28077.9	224.488	0	0	0	0
8.42_226.2162m/z	2-Cyclotetradecen-1-one	C14H24O	8.42052	-1.39819	226.216	pos	M+NH4	6365540	RYRDADIPPFMIQM-ZRDIBKRKSA-N	C1CCCCC/C=C/C(=O)CCCCC1	5.2		Organic oxygen compounds	Organooxygen compounds	Carbonyl compounds	2708.69	2663.08	2918.58	0	2542.61	0	0	0	0	26939.3	0	2122.3	0	0	0	0	1348.99	0	0	0	0	0	0	0	0	0	250.297	144594
7.81_212.2005m/z	beta-Ionol	C13H22O	7.8134	-1.93285	212.201	pos	M+NH4	5373729	CNOPDZWOYFOHGN-BQYQJAHWSA-N	CC1=C(C(CCC1)(C)C)/C=C/C(C)O	2.9		Lipids and lipid-like molecules	Prenol lipids	Sesquiterpenoids	60321.3	57692.2	63918.7	0	289796	0	0	0	12219.2	775201	0	8563.68	0	1002.77	0	0	112061	0	0	0	0	0	0	0	0	0	66176	1.51424e+06
6.47_213.1482m/z	Cucurbic acid	C12H20O3	6.46842	-1.54976	213.148	pos	M+H	5281159	LYSGIJUGUGJIPS-UOMVISFLSA-N	CC/C=C\C[C@H]1[C@H](CC[C@@H]1O)CC(=O)O	1.9	C08482	Lipids and lipid-like molecules	Fatty Acyls	Lineolic acids and derivatives	8506.43	9563.22	8010.22	0	391393	0	0	0	0	380.904	0	0	0	0	0	0	128826	505.852	0	0	0	0	1163.76	0	0	0	868.351	271544
7.00_208.1329m/z	Carvone oxide	C10H14O2	6.99593	-1.61584	208.133	pos	M+ACN+H					C09841				1823.44	1317.56	2183	0	0	0	310.924	304.027	0	53052.5	304.485	0	0	0	0	0	0	0	0	0	0	0	0	0	0	0	0	0
9.10_213.1846m/z	delta-Tridecalactone	C13H24O2	9.09658	-1.32188	213.185	pos	M+H	110977	RZZLMGATMUAJPX-UHFFFAOYSA-N	CCCCCCCCC1CCCC(=O)O1	4.2		Organoheterocyclic compounds	Lactones	Delta valerolactones	1299.95	1739.92	1510.03	2007.88	6879.55	0	0	0	0	1923.22	0	0	0	0	0	0	425.591	384.646	177.757	323.117	0	0	4545.8	0	0	378.136	5754.13	74421.6
7.84_192.0652m/z	Hydroxyphenylacetylglycine	C10H11NO4	7.83513	-1.29658	192.065	pos	M+H-H2O	440732	CPPDWYIPKSSNNM-UHFFFAOYSA-N	C1=CC(=CC=C1CC(=O)NCC(=O)O)O	0.4	C05596	Organic acids and derivatives	Carboxylic acids and derivatives	Amino acids, peptides, and analogues	3627.98	3111.2	4012.67	4070.84	33725.4	0	0	0	347.127	0	0	0	0	0	0	0	43856.3	0	0	0	0	0	35882.9	0	0	0	4041.01	154391
6.13_222.0758m/z	3-(3-hydroxyphenyl)oxirane-2-carboxylic acid	C9H8O4	6.12885	-1.63266	222.076	pos	M+ACN+H	131832271	UCVOVUPTIUKZET-UHFFFAOYSA-N	C1=CC(=CC=C1C2C(O2)C(=O)O)O	0.7		Benzenoids	Phenols	1-hydroxy-2-unsubstituted benzenoids	29985	29125	26317.4	7984.67	409422	7330.94	397.967	12070.3	14579.2	94673.9	0	25666.1	9998.78	4569.09	920.368	24789.7	378492	7551.76	0	2117.92	0	0	11171.9	0	877.765	6718.63	366100	282024
5.89_390.2494m/z	Blumenol C glucoside	C19H32O7	5.89162	1.99152	390.249	pos	M+NH4	14135395	NYLNHNDMNOPWAZ-ZLEFDVGRSA-N	CC1=CC(=O)CC([C@H]1CC[C@@H](C)O[C@H]2[C@@H]([C@H]([C@@H]([C@H](O2)CO)O)O)O)(C)C	0.3		Lipids and lipid-like molecules	Fatty Acyls	Fatty acyl glycosides	1376.71	2270.38	0	0	0	0	0	59288.1	0	281526	0	7.32283	0	0	0	0	0	0	0	0	79.292	0	0	155.848	0	1.32979	0	0
8.09_324.1802m/z	3,4-dihydroxy-2-[(6E)-8-hydroxy-3,7-dimethylocta-2,6-dien-1-yl]benzoic acid	C17H22O5	8.09143	-1.09973	324.18	pos	M+NH4									19277	18804.5	17278.8	0	22.6476	12045.2	0	239.653	3635.17	200545	0	5667.69	5343.54	4862.31	4285.26	7727.84	80309.3	20134.5	0	189.558	554.339	428.658	16027.6	0	0	0	257705	1210.22
6.93_209.1534m/z	5-(6-hydroxy-6-methyloctyl)furan-2(5H)-one	C13H22O3	6.93498	-1.03616	209.153	pos	M+H-H2O									2913.15	2910.73	3000.9	0	115006	0	0	0	0	1043.29	0	261.065	0	0	0	0	58022.7	932.538	0	0	0	0	2819.06	0	0	0	5027	80612.2
6.05_424.1721m/z	Quassinol	C20H24O6	6.04852	-2.60447	424.172	pos	M+ACN+Na									10586.4	3841.73	3724.69	0	1.17465e+06	0	0	0	0	0	0	0	0	0	0	0	6390.94	0	0	0	0	0	5552.25	0	0	0	0	679215
0.85_145.1333m/z	N-Acetylcadaverine	C7H16N2O	0.853667	-1.82068	145.133	pos	M+H	189087	RMOIHHAKNOFHOE-UHFFFAOYSA-N	CC(=O)NCCCCCN	-0.3		Organic acids and derivatives	Carboxylic acids and derivatives	Carboxylic acid derivatives	26603.1	29326.1	26989.2	0	130889	5489.84	52986.3	0	4601.31	9106.07	0	9834.49	10005.7	1727.35	0	0	1721.08	5423.89	8634.22	13843	75753.7	9303.37	0	19159.6	0	0	19229.4	1.56028e+06
7.79_234.1234m/z	5'-Hydroxycotinine	C10H12N2O2	7.79055	-1.6025	234.123	pos	M+ACN+H	107963	XOKCJXZZNAUIQN-DTWKUNHWSA-N	CN1[C@@H](C[C@H](C1=O)O)C2=CN=CC=C2	-0.9		Organoheterocyclic compounds	Pyridines and derivatives	Pyrrolidinylpyridines	5963.88	6265.72	4156.12	30022	4125.9	10985.8	5157.75	62747.7	24960.6	0	5044.09	12570.3	9648.34	14314.8	445.234	2129.06	0	826.334	917.362	269.043	886.239	0	805.404	0	0	9.54526	6.87889	2.76931
6.55_184.1694m/z	Dihydrojasmone	C11H18O	6.55128	-1.29525	184.169	pos	M+NH4	62378	YCIXWYOBMVNGTB-UHFFFAOYSA-N	CCCCCC1=C(CCC1=O)C	2.9		Organic oxygen compounds	Organooxygen compounds	Carbonyl compounds	3715.85	3984.97	4791.92	0	37529	0	0	0	2190.59	73240.1	0	3503.96	0	747.483	0	0	50215.8	0	0	0	0	0	0	0	0	0	3197.65	51378.2
3.01_398.2030m/z	Glu His Leu	C17H27N5O6	3.00928	-1.12149	398.203	pos	M+H	82546	DNDWZFHLZVYOGF-KKUMJFAQSA-N	CC(C)C[C@@H](C(=O)N[C@@H](CC(C)C)C(=O)N[C@@H](CC(C)C)C(=O)O)N	-0.9		Organic acids and derivatives	Carboxylic acids and derivatives	Amino acids, peptides, and analogues	7163.78	18361.3	16464.5	0	499982	0	0	1699.58	5922.14	53888	0	3844.71	3220.26	0	0	0	374165	0	0	0	0	0	3549.04	0	0	1776.99	160177	371016
11.17_349.1397m/z	R-95913	C18H18FNO2S	11.1664	4.96277	349.14	pos	M+NH4									11372.9	9319.72	9941.31	0	29482.5	161.062	129.323	245.206	11794.2	55363.9	168.923	48649.3	45384.2	0	35372.3	0	4034.35	0	0	11087.3	0	118.277	15566.3	61868.9	9836.61	2710.44	0	389.314
9.53_435.2848m/z	LysoPA(i-19:0/0:0)	C22H45O7P	9.53273	-4.7734	435.285	pos	M+H-H2O									531.804	1056.6	494.236	21353.8	3611.73	0	0	0	0	0	0	0	0	0	0	0	0	0	0	0	0	0	0	0	0	0	33350.3	33311.7
2.08_165.1022m/z	Kynuramine	C9H12N2O	2.08377	-0.169987	165.102	pos	M+H	9692	QLPVTIQQFGWSQQ-UHFFFAOYSA-N	C1=CC=C(C(=C1)C(=O)CCN)N	0.6		Organic oxygen compounds	Organooxygen compounds	Carbonyl compounds	502.543	808.175	642.83	4743.68	5500.84	0	0	0	0	0	0	624.794	0	0	0	0	6601.33	0	369.004	0	0	0	3412.67	0	0	0	0	277753

## Sheet: Table S6
Supplementary Table S6 EC50 values of dihydrojasmone (DJ) and δ-tridecalactone (DT) against four fungal pathogens.
Compounds	Values	Alternaria sp. S1	Schizophyllum sp. S2	Diaporthe sp. S5	Botrysphaeria sp. S6
Dihydrojasmone (DJ)	LogEC50	2.062	2.038	2.265	2.121
	HillSlope	4.211	2.162	4.726	1.142
	EC50	115.4	109.1	183.9	132
	LogEC50	2.040 to 2.082	1.993 to 2.079	2.249 to 2.280	2.090 to 2.149
	HillSlope	3.517 to 5.063	1.796 to 2.612	4.021 to 5.578	1.006 to 1.286
	EC50	109.7 to 120.9	98.45 to 120.0	177.3 to 190.5	123.0 to 141.0
	R squared	0.9415	0.9273	0.9738	0.9518
δ-tridecalactone (DT)	LogEC50	2.683	2.718	2.836	2.608
	HillSlope	0.8005	0.9125	2.273	0.5279
	EC50	481.9	522.7	685	406
	LogEC50	2.612 to 2.779	2.647 to 2.816	2.665 to 3.542	2.482 to 2.854
	HillSlope	0.6661 to 0.9437	0.7528 to 1.085	0.8539 to 3.993	0.3349 to 0.7331
	EC50	409.2 to 600.7	443.5 to 654.3	462.5 to 3481	303.6 to 715.3
	R squared	0.879	0.8992	0.489	0.6232
